# Supplementary material for: Epigenetic hereditary transcription profiles III, evidence for an epigenetic network resulting in gender, tissue and age-specific variation in overall transcription
Source: Biol Direct. 2009 Oct 1;4:37. doi: 10.1186/1745-6150-4-37 (PMC2762993; doi:10.1186/1745-6150-4-37)
Supplement: Additional file 1 — Expression of the proteasomal genes. Database A: raw data; Database AA: expression of each probe transformed to a mean of 1000. [file 1745-6150-4-37-S1.xls]

## Sheet: Map2
Additional file 1
Expression of the proteasomal genes
Database A (raw data)					probe	201676_x_at	210759_s_at	211746_x_at	201316_at	201317_s_at	201532_at	232648_at	237300_at	203396_at	1560129_at	201274_at	208805_at	201114_x_at	216088_s_at	200876_s_at	214288_s_at	214289_at	200039_s_at	231323_at	238425_at	201400_at	202243_s_at	202244_at	228204_at	208827_at	200786_at	225214_at	237761_at	244801_at	244823_at	204219_s_at	201067_at	201068_s_at	201267_s_at	201252_at	209503_s_at	201699_at	201198_s_at	201199_s_at	200830_at	201388_at	200882_s_at	210459_at	210460_s_at
GSM number	Library	Gender	Age	Race	Muscle	A1a	A1b	A1c	A2a	A2b	A3a	A3b	A3c	A4	A5a	A5b	A6	A7a	A7b	B1a	B1b	B1c	B2a	B2b	B2c	B3	B4a	B4b	B4c	B6	B7a	B7b	B7c	B7d	B7e	C1	C2a	C2b	C3	C4	C5	C6	D01a	D01b	D02	D03	D04a	D04b	D04c
114642	M01	female	34	Asian	rectus abdominis	4391.93	2804.46	4702.8	503.779	2673.98	2326.14	44.6148	139.391	3837.03	22.77	1448.7	4575.11	4790.1	878.806	1829.14	4942.9	111.181	1393.58	45.4378	162.486	1223.39	1375.34	3786.67	990.923	3120.89	1295.48	125.758	154.048	99.3616	118.372	3363.43	714.082	4136.52	452.317	536.827	3052.11	3609.42	1248.58	3758.27	2120	111.234	2279.28	89.1897	1024.62
114643	M02	female	65	White	rectus abdominis	3024.11	2593.63	3141.49	525.141	3047.04	2226.61	55.2399	107.648	2443.08	22.5026	861.747	3443.51	4548.3	1797.36	3568.22	4789.95	112.79	1834.4	27.8313	119.125	2038.03	2200.28	3343.37	275.905	4515	1862.14	110.252	140.842	146.198	112.419	2965.13	715.921	3659.41	1376.34	417.677	2490.76	2149.21	1474	2724.03	2940.54	551.731	2046.37	160.486	2561.6
114644	M03	male	71	White	rectus abdominis	1159.51	827.237	1295.86	314.003	1328.06	959.418	45.0886	104.638	1155.22	17.7318	441.725	1978.46	2584.41	913.335	1306.62	2122.95	96.6575	659.902	40.4961	188.688	912.124	614.402	1562.2	285.592	1799.91	818.37	130.016	174.852	107.651	133.027	1588.14	536.753	1542.03	676.971	248.941	1495.64	1089.99	614.764	1124.21	1087.2	321.583	918.869	123.37	1129.26
114645	M04	male	83	White	rectus abdominis	3505.75	2494.81	3729.14	591.771	2516.16	2663.98	55.0532	95.7945	2879.9	43.2316	1133.01	3780.83	4823.17	1651.06	2873.98	5236.03	97.5447	1634.49	38.8783	168.992	1644.6	1988.99	3449.28	360.083	3656.61	1480.41	105.819	136.594	159.369	125.999	3092.65	1016.71	3604.23	753.038	329.526	2853.48	2529.71	1463.62	3039.85	2155.38	254.034	2093.95	252.393	1720.47
114646	M05	male	47	White	rectus abdominis	3187.35	2480.41	3331	413.503	2669.66	1888.68	57.2126	110.995	2135.01	25.7581	950.942	3865.01	4564.98	2096.68	2757.32	4170.53	95.2589	1711.65	38.1622	125.164	2140.98	1830.9	2955.89	355.12	3715.38	1658.18	118.073	130.222	138.854	107.214	3500.18	871.943	3880.8	1273.05	472.787	3230.93	2165.78	1510.29	2800.01	2585.41	535.745	2187.06	203.286	2596.49
114647	M06	male	46	White	rectus abdominis	3939.09	3082.19	3963.69	626.393	3188.34	2457.52	70.381	102.748	2522.89	29.2835	937.647	4266.39	4769.09	1748.22	2948.3	4511.59	78.7035	1575.84	29.319	90.7946	2310.61	2230.22	3896.85	305.887	4637.03	2315.34	105.956	104.322	101.274	98.5788	3555.83	800.116	3409.82	1705.86	385.323	3389.65	2826.11	1669.75	2924.25	3174.77	552.62	2736.01	157.994	2909.55
114648	M07	male	29	White	rectus abdominis	3648.02	2524.7	3979.55	472.307	2708.72	2291.29	37.1126	119.099	2983.34	19.3056	1141.43	3452.27	4794.43	1517.56	2703.22	4593.59	113.029	1059.64	26.977	108.416	2046.22	1731.01	3966.7	435.637	3707.98	1642.78	141.912	141.063	83.6623	127.773	3553.64	437.451	3359.92	1227.18	471.446	2683.44	3187.23	1354.78	2998.81	1967.14	392.796	1765.49	120.321	2443.44
114649	M08	female	55	White	rectus abdominis	2637.84	1862.17	2943.84	327.821	1865.15	1350.86	37.3651	96.3969	1932.86	22.8525	728.607	2779.03	3496.86	1625.38	2395.98	3604.48	87.9038	1306.19	37.5581	134.88	1535.34	1995.49	3130.4	457.607	3078.75	1557.41	131.3	127.066	97.1694	145.478	2706.33	661.016	1976.41	872.88	404.779	2224.96	1798.37	1323.96	2124.38	2216.05	470.104	1559.73	128.98	1862.42
114650	M09	female	39	Asian	rectus abdominis	3700.34	2663.17	3838.18	487.098	3061.7	2420.55	53.8964	87.3499	2504.6	24.1643	1012.01	4050.45	5975.8	2808.01	4245.16	5982.11	81.4184	1850.98	28.3464	114.647	2502.87	2313.62	4054.82	256.182	5577.61	1975.56	148.983	123.991	124.878	108.396	3889.33	757.059	4484.86	1729.24	323.701	4288.17	2614.06	2017.3	3582.35	4715.73	872.09	3173.68	117.881	3511.5
114651	M10	female	73	Asian	rectus abdominis	1898.03	1046.94	2199.08	389.449	1800.74	1454.47	44.909	136.077	2670.96	22.6436	632.652	2998.28	3992.4	1107.5	1685.38	3757.48	100.1	1167.05	43.4831	171.762	1113.02	1012.82	2633.44	411.049	2738.32	1146.95	105.3	148.721	138.753	111.721	2353.88	747.923	2712.55	711.262	365.355	2418.97	1998.28	1252.4	2080.77	1760.47	365.308	1785.6	109.152	1584.73
114652	M11	male	39	White	rectus abdominis	2993.19	2359.01	3095.94	526.123	2710.79	2086.47	51.8471	80.0894	2126.73	19.0027	723.272	3110.09	4636.92	1984.66	2635.44	4562.09	82.8211	1600.56	36.6541	104.528	1774.71	1947.77	3257.66	264.071	4176.94	1876.68	127.341	139.999	125.844	118.956	3182.63	625.002	3576.37	1337.67	254.125	3038.71	2075.33	1454.66	2377.76	2737.71	603.471	2049.21	117.539	2215.9
114653	M14	male	44	White	rectus abdominis	2445.34	1476.4	2778.66	462.286	1930.32	1636.08	49.1845	101.109	2732.49	20.5927	765.261	2834.45	4825.64	770.075	1269.16	3781.65	87.6365	1047.92	36.5619	142.011	834.58	885.58	2652.71	298.918	2242.74	823.346	132.081	165.303	113.13	115.301	2381.49	627.338	2877.64	292.965	257.504	2299.05	2033.73	1129.82	2272.86	1234.31	88.4156	1460.14	99.13	734.904
114654	M15	female	56	White	rectus abdominis	2841.77	1894.02	3069.48	441.378	2097.49	2385.22	55.0956	88.389	2778.3	9.80356	1125.21	3008.88	4792.51	1030.76	2013.39	4447.26	102.358	1457.98	42.2728	169.557	1145.08	1056.44	2613.77	499.824	1975.2	898.279	137.191	118.315	143.039	102.68	2623.86	837.242	3386.33	379.484	351.931	2651.46	2523	1233.73	2615.33	1378.58	108.289	1839.02	72.5997	1144.16
114655	M18	male	54	No Data	rectus abdominis	2748.47	1724.53	3057.99	415.498	1615.04	1798.02	47.8909	122.399	2485.88	18.9341	730.25	2637.96	3731.88	640.084	1346.25	3264.05	119.195	1033.53	45.8294	202.887	898.418	898.265	2145.71	251.033	2219.14	714.067	120.584	182.354	108.372	148.206	2408.82	845.309	2487.15	373.939	247.149	1912.8	1819.46	765.099	1825.01	1180.25	108.649	1126.36	181.58	736.002
114656	M19	female	62	White	rectus abdominis	2517.33	1806.55	2641.48	399.591	2136.63	1935.85	58.5857	122.85	2220.3	36.0755	659.092	3403.94	4405.23	1679.01	2149.29	3639.65	83.1944	1164.98	40.5774	118.109	1677.94	1518.46	2461.54	358.649	3454.35	1385.14	110.954	157.882	116.578	136.713	3220.97	757.29	3020.93	1456.48	243.025	2575.4	1712.57	1538.75	2277.57	2325.51	369.43	1993.56	247.422	2124.83
114657	M23	male	46	Hispanic	rectus abdominis	2827.97	1748.35	3110.41	462.423	1965.8	1810.54	40.1929	95.1995	2713.29	13.9761	920.216	3248.27	4863.27	873.553	1424.01	3781.15	130.202	1205.73	42.2231	168.357	910.122	999.094	2706.57	578.331	2602.38	744.255	116.458	160.594	111.27	115.853	2510.61	684.732	3463.47	289.354	324.747	1921.14	2882.16	958.967	2457.31	1391.11	113.729	1359.75	84.7272	842.324
114658	M24	male	49	White	rectus abdominis	2589.03	1586.13	2898.95	470.525	1989.81	1561.64	50.281	131.399	2406.13	23.5563	611.469	2566.95	3386.02	760.854	1812.7	3927.14	104.675	916.569	36.6901	207.071	860.193	936.074	2493.97	314.202	2716.9	1106.71	91.4477	162.879	124.769	103.691	2348.92	737.305	2070.71	410.971	286.987	2454.73	2432.27	931.666	2321.21	1428.95	141.901	1224.27	99.5098	734.794
114659	M25	female	43	White	rectus abdominis	2540.57	1860.58	2685.98	376.844	2141.31	1903.89	63.3043	114.493	2247.96	42.7295	675.309	3508.92	4313.44	1694.17	2143.38	3590.25	79.554	1183.61	40.0518	123.591	1706.77	1510.97	2427.38	329.598	3365.55	1385.05	118.97	157.705	124.237	138.984	3213.62	775.991	3028.99	1486.29	243.206	2595.33	1705.61	1591.44	2394.95	2380.97	346.203	1968.63	259.628	2119.16
114660	M27	female	48	Hispanic	rectus abdominis	2757.65	1748.19	2948.44	572.197	2198.79	1834.58	51.9512	102.695	2672.21	31.3765	674.767	2790.59	4530.42	1092.78	1853.21	4004.64	86.2272	1283.22	43.7101	217.534	1088.95	1058.64	2449.79	347.261	2848.18	882.79	135.101	94.6584	125.188	105.865	2408.64	769.594	3171.16	516.036	278.656	2234.88	1937.31	1001.19	2463.71	1421.15	141.545	1444.01	298.193	1117.54
114661	M28	male	43	Hispanic	rectus abdominis	1905.49	1004.87	2166.84	431.037	1507.93	1283.32	48.3233	88.1881	2881.8	25.7183	608.863	2602.17	5018.09	649.636	1137.59	4218.81	105.014	1064.41	40.6579	201.689	807.94	583.172	2203.15	163.501	2202.82	654.007	118.481	139.573	130.721	94.3788	2057.07	701.199	2939.37	180.038	226.941	2537.47	1407.07	1344.37	2277.6	1296.7	115.626	1343.18	116.02	582.055
114662	M30	male	48	White	rectus abdominis	2353.87	1384.86	2559.09	485.567	1815.16	1785.81	47.9925	103.848	2194.5	23.7192	886.262	2884.16	4471.25	922.286	1417.46	3387.81	108.73	938.004	43.1576	163.676	723.282	847.786	2267.02	420.491	2078.42	744.554	109.529	144.072	119.237	97.6809	2129.67	857.921	3285	366.436	466.889	1829.17	1955.44	1291.24	2225.91	1323.02	151.785	1463.62	178.152	1036.68
114663	M31	male	39	Filipino	rectus abdominis	2617.09	1651.11	2885.76	710.595	1375.54	2096.17	79.8414	85.9975	4148.97	26.0386	734.716	3059.22	6018.76	453.43	866.318	3429.41	72.1136	847.441	36.9004	158.896	810.345	766.567	2291.59	1100.61	1726.74	629.096	106.716	156.695	116.272	102.236	2293.55	562.609	3680.07	196.659	205.919	2384.22	2630.4	1174.73	3098.73	1396.76	74.7205	1749.04	191.939	715.728
114664	M33	female	29	white	rectus abdominis	2092.21	1156.92	2534.69	364.158	1870.38	1623.36	47.2423	114.889	2843.04	19.2132	611.619	2311.05	4405.06	974.755	1858.45	4525.12	101.947	1109.93	52.0172	253.785	1165.77	1063.81	2700.43	364.628	2826.73	954.045	102.055	174.484	166.624	125.847	2432.08	803.735	2424.14	755.088	328.39	2312.88	2336.36	1267.19	2195.87	1568.97	299.728	1598.24	95.6788	1475.4
114665	M34	male	29	Asian	rectus abdominis	2487.01	1446.96	2799.11	514.05	1808.12	1538.35	42.4861	140.483	2756.83	29.7012	680.51	3200.95	4809.89	1052.43	1802.13	3985.31	112.967	1155.52	46.5702	154.453	897.838	880.662	2491.47	470.181	2519.61	1179.74	108.508	164.108	130.764	121.138	2328.6	676.34	2827.7	430.208	275.227	2886.23	1961.9	1362.39	2688.37	1517.4	112.821	1418.4	142.342	879.967
114666	M37	male	37	Asian	rectus abdominis	2261.99	1297.32	2615.41	557.604	1780.5	1642.62	48.4621	128.3	2666.3	26.458	673.591	2663.43	4267.8	777.292	1619.11	4062.06	99.7333	914.921	34.5079	167.472	655.271	717.824	2576.13	421.51	2344.53	1187.22	92.3919	144.31	145.19	114.769	2421.53	740.475	2295.45	282.692	278.292	2633.8	2369.75	1076.15	2538.85	1146.33	123.758	1457.67	129.159	736.415
114667	M38	male	27	Hispanic	rectus abdominis	2287.46	1270.42	2579.2	474.004	1659.57	1589.67	40.4471	88.4334	2868.99	27.3595	745.486	3165.83	5621.26	1011.7	1020.84	3158.45	120.09	918.84	46.9534	168.619	671.307	762.645	2130.04	603.378	1823.38	563.451	109.937	179.13	108.437	122.914	2163.47	947.629	3247.67	274.509	347.909	1542.12	1669.99	1369.19	2102.1	944.839	102.979	1186.21	121.712	619.347
114668	M40	male	24	Hispanic	rectus abdominis	2783.54	1729.54	3196.7	660.857	2388.38	2199.14	53.8631	127.247	3258.98	20.8325	837.514	3421.01	4859.16	1236.01	2152.73	4389.7	106.438	1225.46	29.2763	127.265	1256.82	1236.66	3025.18	391.431	3767.88	1487.9	103.248	167.004	124.773	120.447	2884.99	541.564	3182.27	647.206	431.086	3117.71	2661.5	1322.11	2832.45	2404.12	270.194	1894.23	120.989	1663.48
114669	M43	female	55	Hispanic	rectus abdominis	2843.45	1703.97	3214.95	527.358	2298.32	2155.97	46.3605	133.798	2970.71	22.885	756.113	2707.57	5135.83	1184.3	2082.53	4518.67	91.8121	1146.31	32.3711	154.826	1240.88	1298.09	3156.94	236.993	2909.67	1214.83	109.739	134.274	98.4372	126.503	2828.71	633.469	3131.02	662.803	456.202	2283.13	2467.32	1491.45	2724.29	1803.16	256.034	1719.97	127.091	1623.03
114670	M44	female	65	No Data	rectus abdominis	3606.7	2699.68	3722.1	496.204	2900.43	2374.96	49.5825	69.11	2574.46	16.9425	1019.96	3409.85	5361.27	2628.64	3100.73	4957.45	80.0608	1963.62	46.7435	132.609	2421.95	2164.2	3588.65	314.908	4306.48	2192.28	136.276	132.857	158.908	101.783	3766.79	847.004	4520.37	1314.27	321.435	3018.07	2691.71	2286.39	2963.37	3357.59	784.468	2693.53	109.39	2517.88
114671	M46	male	53	White	rectus abdominis	1823	829.145	2177.39	526.026	1307.57	1848	53.6449	84.8093	3232.39	23.9977	558.445	2219.14	5638.1	365.207	771.44	4302.21	112.244	849.429	43.1796	181.106	594.996	429.41	2487.37	481.467	1542.17	494.738	93.4943	184.143	101.624	109.481	1665.75	672.081	3430.16	166.262	191.159	2083.16	2015.77	1014.43	2507.61	901.266	115.081	1439.37	131.649	508.099
114672	M47	female	36	Hispanic	rectus abdominis	2345.44	1388.41	2686.64	531.4	1934.46	1582.39	59.276	119.741	2656.24	19.6361	625.286	2721.54	3655.74	744.77	2298.37	4727.46	96.2527	1047.12	35.0117	122.37	782.721	1036.15	2786.64	438.206	1896.27	1146.95	100.054	112.146	149.274	109.2	2330.89	687.48	2470.44	310.207	262.767	2485.31	2420.01	985.52	2333.98	1032.58	132.037	1413.89	95.6185	861.341
114673	M48	male	70	Asian	rectus abdominis	2511.57	1416.4	2945.53	472.666	1876.35	2122.14	109.626	105.66	3291.96	32.9166	937.426	3244.21	5851.65	699.33	1061.41	3978.74	97.3859	779.565	38.3653	190.029	905.027	670.359	2197.32	530.943	2044.86	624.509	95.3569	139.684	111.349	104.202	2037.64	597.106	3074.34	223.973	354.853	2689.26	3085.68	913.259	2187.06	1086.64	80.0981	1698.88	96.6742	750.761
114674	M49	male	55	No Data	rectus abdominis	3023.87	2200.48	3368.91	375.662	2481.04	1807.58	37.1261	94.4053	2474.15	19.099	1328.46	3383.3	3985.72	1226.71	2612.27	4530	94.094	1032.98	29.9186	108.211	1689.88	1713.25	3715.48	675.964	3057.17	1964.12	154.926	102.355	72.0689	117.122	3200.49	364.713	2633.05	1024.53	527.108	2529.56	2696.7	981.419	2699.49	1914.62	340.816	1636.81	119.358	2152.88
114675	M50	female	54	No Data	rectus abdominis	3263.38	2059.45	3477.22	509.215	2681.68	2447.23	59.2984	105.835	2660.29	35.7792	1042.76	3924.06	5009.46	1454.56	2464.14	4670.93	94.0279	1548.46	39.6559	128.357	1410.05	1626.14	2823.8	257.556	3236.68	1333.98	107.351	154.839	146.443	104.206	2760.69	745.562	3596.92	592.259	224.245	2699.12	2087.02	1115.56	2749.92	1822.58	149.938	1988.24	216.377	1467.11
114676	M51	female	54	No Data	rectus abdominis	1907.52	1156.48	2143.81	396.717	1668.8	1626.82	58.6602	79.2294	2350.44	16.3842	612.403	2568.23	3827.85	877.596	1756.12	3769.05	114.823	1060.31	48.7316	212.925	921.894	993.799	2528.24	366.262	2303.89	720.517	99.5831	140.442	173.277	135.435	2141.66	863.901	3100.08	491.827	226.486	2450.21	2253.33	896.664	2095.09	1050.31	153.172	1355.63	92.9373	1077.79
114677	M52	male	80	No Data	rectus abdominis	2326.66	1330.05	2677.19	546.5	1758.31	2170.79	72.2497	94.383	3214.37	22.8058	751.006	2358.29	6239.46	734.348	1019.94	3951	106.702	989.956	35.9383	202.992	845.388	702.786	2416.13	828.169	1849.28	563.552	104.747	138.83	97.9221	94.4352	1936.33	751.599	3162.16	245.611	358.251	2031.16	2755.35	1115.21	2157.01	1112.87	102.734	1346.55	100.744	834.758
114678	M53	male	63	No Data	rectus abdominis	3070.52	1941.08	3287.8	419.283	2299.75	2076.86	35.7546	87.7782	3340.96	20.3561	877.612	4167.74	4534.76	1100.46	2650.93	4626.49	132.306	1198.68	30.7027	149.7	1645.41	1343.44	3409.72	572.138	3176.28	1372.14	147.664	141.526	99.3264	118.157	2831.9	501.447	3649.73	752.144	334.907	3318.05	2641.13	1781.31	2982.49	1719.96	159.146	2016.45	93.7483	2167.75
114679	M54	male	75	Indian	rectus abdominis	2599.5	1601.43	2912.82	564.365	1908.1	1792.78	60.7453	138.092	2560.26	15.0631	691.401	2591.9	4351.5	788.243	1906.05	4219.55	108.679	916.461	30.5022	117.914	754.418	813.209	2671.23	527.008	1937.79	1112.13	88.6042	131.835	163.393	104.927	2433.53	730.807	2562.51	291.84	281.989	2793.39	2523.9	1194.34	2688.76	1068.84	121.058	1377.19	123.113	651.962
114680	M55	female	77	White	rectus abdominis	1983.19	1205.51	2408.02	501.229	1867.68	1982.19	69.4789	89.1038	3317.11	22.3623	813.609	2470.51	5476.34	638.622	1228.53	4141.59	117.839	1108.57	40.2856	192.02	951.305	768.838	2443.71	548.227	1905.37	549.655	98.9911	130.677	118.377	110.995	1804.18	816.271	3369.54	234.8	356.082	2215.47	2544.49	909.256	1869.66	968.656	102.959	1440.15	96.7003	849.844
114681	M56	male	76	White	rectus abdominis	2751.89	2066.38	3033.89	402.648	2544.57	1894.99	48.4336	134.228	2683.11	27.5162	732.836	3596.32	4355.78	1702.39	2329.19	3954.81	82.677	1300.95	29.5633	102.11	1766.85	1643.67	3094.63	294.317	3570.06	1797.37	123.539	106.053	101.696	122.499	3092.69	659.314	2579.33	1206.61	352.568	2920.97	2152.69	1393.28	2328.94	2434.67	413.439	2051.68	217.154	2111.65
114682	M57	male	77	No Data	rectus abdominis	2034.8	1347.74	2084.89	382.673	2222.77	1820.32	57.4338	103.12	1726.09	20.2297	599.798	3080.79	4086.96	1362.64	2044.76	3762.55	78.3056	1144.98	33.2181	143.622	1527.86	1213.02	2390.67	276.868	3775.09	1379.74	111.98	148.998	127.279	124.712	2524.78	844.596	2768.36	1023.37	307.814	3084.91	1456.67	1298.98	2340.76	2097.67	520.883	2065.21	201.142	1919.04
114683	M58	female	54	Asian	rectus abdominis	3136.4	2056.25	3446.92	492.982	2102.98	1920.62	60.7728	88.5072	3332.12	15.954	805.817	3996.39	4947.13	1043.13	1978.86	4521	108.157	1196.24	43.7066	191.245	903.342	1120.78	2769.23	592.087	2780.02	888.659	108.934	160.677	153.111	128.595	2834.92	867.835	3271.38	424.436	248.399	2557.41	3227.66	1119.89	2716.46	1372.78	110.128	1422.65	88.5382	1056.53
114684	M59	female	81	Unknown	rectus abdominis	2505.32	1883.22	2732	373.244	2082.11	1647.62	58.1924	96.1677	2188.09	20.6709	571.552	3753.67	3485.79	1086.06	2355.2	4174.47	85.5477	1247.72	37.3949	155.766	1260.05	1520	2611.36	277.704	2896.5	1303.92	104.792	128.339	113.921	162.867	2518.99	874.544	2331.73	731.123	293.984	2322.51	1843.85	1079.32	1841.21	1571.25	274.18	1536.09	222.978	1542.2
114685	M60	female	76	White	rectus abdominis	3481.64	2719.41	3635.56	496.501	2899.55	2569.1	51.1713	115.418	2854.85	31.0601	1013.89	3964.36	5145.36	2107.33	3573.99	5599.26	91.578	1901.18	33.8423	107.815	1901.35	2370.82	3825.71	340.301	4382.47	1758.92	92.7821	120.683	127.461	127.61	3365.77	1008.02	3594.3	1433.63	520.495	3043.38	2550.09	1721.43	3086.84	2872.14	701.471	2415.15	174.329	2566.42
114686	M61	female	67	White	rectus abdominis	3220.42	2409.84	3470.22	436.954	2790.72	2418.82	65.0111	121.668	2766.27	32.2898	738.269	3721.79	5053.08	2078.47	2685.08	4057.89	86.5496	1696.49	33.5035	94.9234	1852.89	1831.13	3150.89	222.322	4120.33	1521.89	133.346	109.575	117.331	138.344	3318.33	610.72	3335.33	1045.6	284.629	2798.7	2144.33	1380.45	2696.86	2562.08	517.493	1980.34	272.989	2233.94
114687	M62	male	78	White	rectus abdominis	2672.6	1594.92	3057.3	535.512	2222.19	2039.61	45.586	88.0669	3159.38	17.2286	832.784	2722.38	3538.26	747.504	2390.97	4778.69	103.97	1326.2	44.7638	161.455	971.852	1219.16	3014.85	411.507	2139.62	1245.23	118.026	127.216	124.255	109.003	2351.94	749.992	2940.13	347.304	426.707	2526.17	2770.3	1046.07	2691.92	1188.53	107.844	1411.1	108.806	758.03
114688	M63	female	76	White	rectus abdominis	2062.38	1057.15	2309.8	593.134	1151.06	1979.02	91.1195	69.4458	3385.5	24.2599	567.167	2484.42	5252.34	235.37	820.967	4446.41	113.574	853.467	37.8807	137.648	413.359	385.305	2356.71	460.008	1305.63	345.751	101.487	142.61	96.2543	130.865	1584.08	791.863	2790.46	149.88	196.289	2050.8	2913.59	724.563	2532.59	600.573	76.8022	1556.13	175.672	404.025
114689	M66	male	63	White	rectus abdominis	2033.08	1093.03	2278.37	658.939	1565.36	2317.53	84.4445	85.2477	3444.8	40.5879	755.661	2914.78	7008.08	508.284	813.567	3859.52	108.225	981.852	48.3779	198.348	507.078	413.065	2284.05	742.364	1585.2	483.174	70.3341	169.805	119.262	87.3141	1465.22	896.507	3534.31	148.167	272.07	2144.84	2540.74	1064.8	2238.58	607.464	76.9832	1320.74	93.907	429.498
114690	M66	female	81	Unknown	rectus abdominis	3429	1989.07	3787.14	538.875	2215.35	2260.48	54.773	99.8612	3244.78	17.2136	1037.19	3732.88	5739.07	1145.96	2341.19	5279.12	117.738	1586.22	51.6701	239.589	863.962	1103.06	3696.16	419.187	2069.64	1142.23	92.3428	132.758	167.812	111.826	2879.42	1014.53	3434.35	293.35	423.457	3203.24	2917.4	1618.81	3938.43	1089.03	122.642	1706.64	91.0599	760.874
114691	M67	male	68	White	rectus abdominis	2491.07	1313.76	2731.9	636.911	1613.64	2591.23	75.3401	72.3578	3521.66	22.9045	907.101	2704.82	7243.86	684.029	899.666	3964.16	124.73	931.952	48.6978	219.506	600.399	434.985	2257.8	995.014	1619.55	485.615	82.2618	155.641	121.969	88.009	1615.08	842.058	3797.36	160.19	264.686	2231.71	2499.77	1329.2	2461.55	744.427	108.898	1220.64	86.7442	435.428
114692	M68	male	51	No Data	rectus abdominis	2682.8	1770.97	2987.88	562.845	2419.86	2014.76	56.8494	92.1987	3140.06	22.8058	1220.74	3562.78	6384.83	1236.87	1761.62	4554.87	105.066	1302.87	41.484	173.246	1002.47	1047.26	2678.28	433.967	2765.04	908.131	104.917	159.18	168.833	108.036	2253.58	1188.36	4353.57	310.719	372.242	2924.56	3047.13	1373.2	3193.83	1215.73	120.421	1526.04	104.627	912.16
114693	M69	male	49	No Data	rectus abdominis	3446.6	2390.72	3669.88	559.026	2675.01	2559.02	55.9203	107.882	2947.89	24.6997	1060.42	3910.12	4818.82	1495.89	2560.82	4779.68	73.5715	1513.93	33.7907	138.006	1406.52	1466.21	2864.08	431.168	3353.6	1591.38	100.159	143.247	140.501	98.9782	3061.56	802.226	3530.15	729.399	300.311	2822.91	2272.55	1230.26	3190.63	1903.79	157.993	2145.6	141.785	1591.58
114694	M70	female	40	White	rectus abdominis	2156.86	1168.83	2530.26	523.99	1467.38	2110.24	53.8369	86.6584	3290.48	21.7347	613.602	2533.38	5507.43	491.808	836.593	3547.03	116.027	803.573	49.2956	276.838	582.323	358.562	1971.23	632.166	1586.31	397.83	105.414	192.028	141.692	112.939	1548.32	993.009	3204.39	188.925	195.34	1812.91	2516.2	766.93	1881.82	572.843	91.8923	942.65	102.339	392.344
114695	M71	male	38	White	rectus abdominis	2339.47	1523.87	2591.6	451.807	2018.89	1835.49	46.55	91.4615	2456.14	26.1002	796.477	3645.91	4845.41	1320.96	2104.15	3996.13	84.6544	1337.57	35.812	184.259	1452.36	988.607	2278.09	362.577	2659.44	1044.87	81.9963	157.285	167.376	108.862	2546.49	839.289	3030.48	644.042	362.53	2555.51	2137.08	1301.56	2077.02	1727.53	267.543	1985.35	123.366	1726.58
114696	M72	male	57	White	rectus abdominis	2348.58	1423.11	2667.43	517.312	1738.92	1879.23	49.3976	140.395	2998.54	22.1011	767.354	3424.77	4836.08	1090.93	1792.88	4644.09	110.878	1181.34	32.9509	139.792	1437.31	1150.98	3007.05	261.799	3167.44	1006.43	122.027	147.802	151.748	118.806	2617.97	575.766	2960.86	564.765	333.222	2671.06	1907.25	1593.67	2565.21	2052.44	373.195	1959.76	100.874	1590.94
114697	M73	male	64	Black	rectus abdominis	2130.53	1611.18	2354.63	368.995	2120.56	1950.21	38.3158	98.505	2010.13	24.5676	686.492	2885.42	3982.66	991.756	1978.99	3081.35	108.623	1043.91	44.0065	219.82	1150.16	999.984	2172.73	290.209	2894.33	1026.15	123.607	164.211	112.583	144.501	2332.42	624.301	3088.84	895.896	322.09	1896.29	2357.7	824.882	1629.22	1564.57	417.398	1256.84	130.933	1609
114698	M74	female	41	White	rectus abdominis	2416.18	1309.62	2729.47	581.579	1311.75	2073.8	76.9193	81.314	3175.19	32.9595	726.838	2607.06	5329.23	308.776	854.174	4231.14	105.722	867.66	62.2105	231.248	532.25	440.747	2206.89	835.569	1379.14	483.477	79.2774	134.06	103.414	124.184	1724.92	1186.31	2893.31	152.762	172.011	1582.89	3037.62	848.578	2597.69	612.205	61.9809	1085.04	157.596	318.766
114699	M75	male	54	No Data	rectus abdominis	2844.35	1858.13	3102.9	579.917	2367.45	2169.33	58.4181	98.3009	2386.7	39.7681	779.854	2946.43	4674.86	1366.01	2147.11	4256	75.7603	1258.3	34.8281	125.182	1631.33	1571.51	2909.98	274.665	3720.28	1619.17	106.166	110.044	141.897	95.2211	2567.83	725.23	3094.89	830.331	274.696	3148.65	2254.65	1266.8	2850.3	2159.5	213.869	2133.22	179.243	1718.89
114700	M76	male	51	White	rectus abdominis	3200.76	2018.36	3385.12	513.252	2551.3	2505.07	58.7413	91.5848	2879.83	33.7741	1042.57	3770.22	4391.84	1389.43	2381.29	4462.85	74.1403	1307.31	36.2556	130.145	1256.81	1359.31	2677.11	377.363	3258.57	1447.18	115.403	125.742	158.555	103.158	2742.37	713.115	3909.8	647.212	413.575	2980.85	2076.86	1155.74	2881.89	1435.7	194.948	1987.49	205.282	1607.48
114701	M77	female	72	No Data	rectus abdominis	2988.24	1821.88	3213.01	477.282	1850.02	1883.78	49.8802	104.892	3038.63	19.0718	923.067	4023.25	5517.68	1025.85	1728.63	4381.48	105.642	1411.03	32.5412	178.442	1095.59	1110.07	2865.68	327.973	2439.1	821.165	138.045	155.969	150.814	125.195	2845.32	927.764	3910.49	375.022	305.959	2582.34	2458.62	1476.84	3042.21	1388.69	123.043	1670.57	112.04	1000.84
114702	M78	male	75	White	rectus abdominis	3320.77	2129.07	3650.37	648.415	2893.73	2322.61	56.1488	105.697	3328.05	27.3639	1135.18	4250.5	6072.73	2015.96	2463.65	5315.74	95.4206	1573.74	27.2116	150.053	1250.86	1239.31	2747.28	230.771	3132.48	1296.96	107.137	137.898	145.643	135.137	3463.1	1025.02	4055.28	545.116	337.544	3835.58	2466.13	1586.82	3496.98	1636.84	176.988	2404.63	261.476	1722.87
114703	M79	male	74	White	rectus abdominis	3072.04	2233.96	3375.05	734.803	2740.89	2331.38	63.6961	94.7884	2914.4	29.8787	1049.04	4127.78	5107.58	1547.85	2466.09	4502.74	77.9394	1384.68	30.6934	112.274	1377.17	1560.87	2917.83	480.221	3063.48	1410.16	100.756	116.169	161.788	122.609	2816.28	820.552	3086.46	688.261	292.533	2636.5	2432.31	1134.13	2635.75	1522.72	138.304	1805.99	204.376	1493.66
114704	V1	female	32	No Data	skeletal muscle	3059.89	2130.86	3370.3	405.948	1979.35	2024.48	80.1644	102.03	2416.77	56.0226	811.582	3554.88	5522.19	491.732	1500.09	3934.68	95.9504	1073.79	30.5251	136.516	958.741	645.017	2193.98	338.23	1949.47	714.524	134.374	219.672	197.64	83.0675	1882.79	762.786	3357.16	132.332	213.093	2045.19	2347.73	959.141	1893.61	1217.21	86.3265	1062.89	121.92	364.056
114705	V2	female	89	No Data	skeletal muscle	1406.04	882.042	1543.07	296.201	1223.59	998.338	47.5247	118.608	1729.39	20.5736	462.856	2712.05	3209.32	908.959	1652.76	2908.37	110.854	889.373	44.9799	167.131	904.195	949.58	2376.55	208.826	2594.37	864.086	119.473	155.677	137.798	128.47	1889.8	790.919	1608.8	540.48	286.446	1434.59	1139.47	1241.17	1815.21	1412.48	518.925	939.552	102.977	884.628
114706	V4	male	76	No Data	skeletal muscle	3321.41	2243.87	3684.96	550.237	1839.2	2015.02	79.7568	103.341	3422.84	32.8884	841.911	3310.59	5408.65	549.821	1577.07	4251.73	94.8404	948.943	36.4734	138.029	788.591	651.463	2405.8	618.042	1866.48	738.959	124.011	144.155	153.766	98.924	2011.7	977.913	3235.7	137.743	226.729	1898.05	2828.5	932.54	2944.55	833.646	69.3002	991.007	135.725	320.373
114707	V5	female	48	No Data	skeletal muscle	1454.73	897.296	1566.31	275.9	1188.28	1269.51	40.7347	110.21	1323.66	13.9555	505.571	2067.13	2589.02	649.994	1459.21	2972.61	125.188	877.666	47.2845	180.688	876.602	870.185	2272.9	248.456	2455.82	864.56	116.608	148.769	141.092	136.265	1667.58	632.447	2007.54	510.271	247.188	1192.33	929.323	885.697	1475.01	1255.41	397.685	781.959	74.0489	848.361
114708	V6	female	54	No Data	skeletal muscle	1630.91	1170.09	1829.85	328.522	1765.27	1184.74	48.0162	136.334	1839.51	17.2416	584.274	3092.69	3110.62	1000.07	1984.56	3367.2	107.549	1029.75	35.339	155.521	1318.56	1081.82	2504.85	250.849	3017.86	1149.45	126.056	185.364	125.913	146.021	2340.27	625.712	1884.02	1010.66	295.134	1679.78	1453.54	968.688	1728.59	1796.81	489.645	1159.12	106.791	1375.02
114709	V7	male	27	No Data	skeletal muscle	1615.5	1110.89	1828.86	315.723	1766.94	1354.31	45.564	109.714	1940.12	25.1179	663.655	3201.51	3553.57	953.482	1870.82	3492.44	104.607	1038.38	39.526	153.449	1512.68	1130.33	2778.59	219.355	3685.14	1164.26	143.412	207.599	117.654	112.718	2700.05	594.441	2326.01	763.66	303.932	2277.77	1239.99	923.627	1918.06	2082.45	559.405	1417.88	128.086	1309.72
114710	V9	male	76	No Data	skeletal muscle	1704.73	1288.28	1753.39	258.973	1620.56	1393.48	47.3076	98.3525	1535.94	26.8207	589.436	2159.11	3128.75	891.922	1680.77	2535.03	103.673	867.397	43.1982	161.107	926.011	1093.09	2383.32	328.862	2378.13	1013.53	122.991	159.39	120.728	133.688	1975.92	600.96	1831.9	667.845	345.3	1426.39	1175.92	682.155	1435.34	1193.44	390.118	821.493	102.889	960.887
114711	V10	female	40	No Data	skeletal muscle	2232.27	1417.98	2432.11	302.809	1879.18	1733.74	43.8489	131.959	1918.83	19.5837	623.963	2976.96	3695.95	973.018	2069.9	3699.18	95.7023	1063.39	41.8695	145.665	1414.78	1204.39	2756.79	275.544	3693.72	1033.91	150.359	186.117	124.666	141.506	2540.02	611.51	2200.55	896.459	241.755	1553.6	1408.47	1006.42	1925.53	2131.9	419.685	1140.5	139.972	1347.85
114712	V11	male	22	No Data	skeletal muscle	2052	1376.05	2140.84	301.661	2127.56	1623.66	47.9409	129.405	2012.78	25.984	666.842	3777.22	4109.72	1288.26	2264.1	3904.87	100.359	1127.61	29.9849	127.793	1660.22	1318.82	3076.62	159.768	4330.11	1274.74	168.312	184.837	119.128	127.633	3175.28	548.307	2879.13	1002.81	348.546	2660.58	1442.47	1120.39	2010.15	2696.47	601.268	1561.69	162.993	1750.12
114713	V12	female	81	No Data	skeletal muscle	2518.72	2017.94	2660.62	336.341	2946.06	1773.66	50.6556	136.738	2566.88	21.1903	1086.65	4201.53	4646	1682.85	2939.97	4503.3	92.4278	1461.19	36.4092	100.765	1574.1	1737.72	3376.05	384.317	4008.54	1890.43	92.8779	154.369	125.54	117.322	3574.99	802.289	3051.12	978.552	481.418	2767.45	2453.57	871.401	2704.36	2333.24	668.707	1768.42	111.112	1840.64
114714	V13	female	37	No Data	skeletal muscle	1522.7	907.885	1764.01	257.481	1156.43	1201.21	49.9859	98.1265	1504.29	26.1004	460.238	2407.09	3372.67	751.318	1518.31	3225.4	102.935	855.754	40.6468	126.207	1104.65	898.977	2334.96	170.25	2645.05	1023.8	113.552	174.996	128.647	118.738	2422.12	540.342	1963.8	452.546	247.823	1765.7	725.629	844.041	1472.09	1855.71	567.347	1104.16	152.962	958.554
114715	V15	female	88	No Data	skeletal muscle	2718.33	1951.88	2881.23	362.406	2670.28	2029.49	41.9944	137.809	2398.83	12.062	814.95	4706.51	5359.81	1970.12	3273.65	4706.25	92.7468	1369.22	31.0511	122.929	1772.9	2263.11	4274.65	594.088	3793.85	2209.7	127.5	137.203	127.395	133.92	4362.57	624.094	2783.95	1773.6	485.378	3245.87	2474.96	1988.78	3861.7	3563.9	616.75	1778.86	104.553	2522.32
114716	V17	male	41	No Data	skeletal muscle	1961.16	1184.99	2191.44	234.897	1989.93	1419.09	41.543	116.725	1663.99	19.9667	580.181	3334.51	3936.64	1022.12	2125.42	3811.55	117.364	1088.75	43.7825	128.298	1782.73	995.946	3302.25	167.875	4132.53	1149.18	131.072	213.267	130.139	124.784	2458.31	496.404	2744.33	783.671	251.421	2383.05	1201.95	821.746	1827.57	2095.72	525.78	1120.9	115.461	1569.52
114717	V18	male	28	No Data	skeletal muscle	1273.82	892.646	1319.14	258.376	1203.78	894.875	45.2409	105.632	1094.27	14.2292	440.36	2185.78	2652.05	770.824	1354.44	2287.69	110.186	717.496	42.0376	158.627	807.652	724.294	1923.38	206.671	2491.17	835.243	118.286	162.378	142.427	117.339	1724.05	496.132	1512.22	714.592	262.789	1291.61	829.659	689.601	1302.54	1240.75	449.952	677.78	94.6077	869.364
114718	V19	female	55	No Data	skeletal muscle	1581.37	1162.02	1739.54	350.591	1897.3	1366.02	50.8647	115.51	1732.54	19.2866	547.7	2864.09	2878.86	846.366	2098.79	3300.72	91.2162	1031.7	41.1123	151.759	989.928	1050.68	2141.67	263.478	2794.38	850.488	132.873	156.268	134.13	130.854	2359.2	698.554	2059.03	744.012	254.182	991.241	1547.33	767.476	1814.1	1502.28	388.79	918.278	142.141	940.117
114719	V22	male	47	No Data	skeletal muscle	3615.89	2263.46	3993.68	477.41	1833.24	2405.18	67.9025	110.596	3852.23	59.8418	920.253	3385.99	5973.95	444.823	1393.1	4633.21	89.5419	1106.52	31.6977	150.062	1080.81	716.55	2688.82	431.724	2127.08	673.738	127.702	306.928	142.692	83.6323	2129.86	743.818	3752.01	144.028	223.609	2358.71	2399.94	1042.97	2356.05	1237.78	106.344	1403.82	105.152	457.99
114720	V23	female	32	No Data	skeletal muscle	3026.28	2006.26	3216.09	641.145	1875.75	2208.33	75.9999	97.1235	3889	32.6965	847.766	3416.02	5567.93	485.707	1299.13	4111.5	92.1383	981.542	29.8937	138.375	765.024	607.93	2309.17	527.248	1943.34	809.272	138.632	184.014	125.221	84.5651	1958.19	846.446	3409.69	130.885	225.699	2117.29	3072.83	914.811	3234.89	1023.25	80.6094	1083.13	101.301	354.807
114721	V28	male	16	No Data	skeletal muscle	2340.2	1798.89	2546.77	269.414	1784.45	1427.95	45.629	111.208	2030.24	17.2137	607.314	3028.08	3387.2	871.068	2330.08	3791.02	116.307	1017.88	36.2346	137.747	1239.01	1244.17	2641.43	265.98	3086.66	1174.03	121.431	143.86	123.546	118.638	2600.45	650.844	2053.73	778.827	341.572	1503.15	1346.45	1144.01	2281.13	1753.69	388.16	954.695	121.05	917.967
114722	V30	female	52	No Data	skeletal muscle	1041.52	788.132	1132.51	273.543	1033.33	834.31	41.7134	112.931	905.105	15.9025	375.914	1575.51	2084.74	630.653	1131.15	1828.7	117.582	683.797	47.5514	202.36	722.623	680.568	1429.39	223.978	1736.81	739.586	111.074	182.305	142.833	143.344	1602.96	592.176	1224.33	592.092	240.069	1165.72	741.253	554.19	1170.57	1039.32	370.583	792.315	116.829	806.472
					mean	2571.48	1695.55	2817.18	461.825	2051.61	1888.76	54.8026	106.027	2621.74	24.7528	787.179	3181.37	4615.76	1115.51	1958.27	4070.07	100.239	1176.38	38.7136	157.06	1215.56	1172.05	2738.5	406.705	2839.49	1133.79	115.389	151.698	129.607	117.553	2552.66	742.947	3010.02	655.011	317.223	2416.59	2185.24	1186.69	2446.53	1689.35	287.182	1584.15	138.526	1315.89
Database AA (expression transformed to a mean of 1000)
					probe	201676_x_at	210759_s_at	211746_x_at	201316_at	201317_s_at	201532_at	232648_at	237300_at	203396_at	1560129_at	201274_at	208805_at	201114_x_at	216088_s_at	200876_s_at	214288_s_at	214289_at	200039_s_at	231323_at	238425_at	201400_at	202243_s_at	202244_at	228204_at	208827_at	200786_at	225214_at	237761_at	244801_at	244823_at	204219_s_at	201067_at	201068_s_at	201267_s_at	201252_at	209503_s_at	201699_at	201198_s_at	201199_s_at	200830_at	201388_at	200882_s_at	210459_at	210460_s_at
GSM number	Library	Gender	Age	Race	Muscle	A1a	A1b	A1c	A2a	A2b	A3a	A3b	A3c	A4	A5a	A5b	A6	A7a	A7b	B1a	B1b	B1c	B2a	B2b	B2c	B3	B4a	B4b	B4c	B6	B7a	B7b	B7c	B7d	B7e	C1	C2a	C2b	C3	C4	C5	C6	D01a	D01b	D02	D03	D04a	D04b	D04c
114642	M01	female	34	Asian	rectus abdominis	1574.22	1522	1542.66	1061.56	1235.31	1151.68	787.392	1355.45	1371.24	943.506	1784.36	1403.6	1000.49	692.196	849.235	1120.26	1124.39	1049.7	1107.02	980.699	945.986	1034.6	1307.85	2345.69	1068.53	1110.48	1109.26	1106.78	753.07	968.034	1247	874.752	1277.41	623.496	1681.51	1193.15	1492.55	964.298	1439.12	1164.72	381.257	1277.2	600.222	688.609
114643	M02	female	65	White	rectus abdominis	1083.94	1407.58	1030.5	1106.57	1407.66	1102.4	974.911	1046.78	873.084	932.426	1061.41	1056.44	949.987	1415.7	1656.66	1085.6	1140.66	1381.75	678.064	718.99	1575.91	1655.16	1154.74	653.116	1545.85	1596.22	972.487	1011.9	1108.05	919.351	1099.33	877.004	1130.07	1897.22	1308.29	973.708	888.729	1138.39	1043.09	1615.52	1891.07	1146.69	1080.03	1721.56
114649	M08	female	55	White	rectus abdominis	945.491	1010.61	965.667	690.782	861.652	668.814	659.444	937.374	690.746	946.924	897.421	852.581	730.377	1280.24	1112.41	816.922	888.986	983.876	915.042	814.08	1187.2	1501.11	1081.19	1083.24	1054.11	1335	1158.14	912.923	736.455	1189.7	1003.38	809.746	610.339	1203.22	1267.89	869.799	743.651	1022.51	813.469	1217.49	1611.29	873.998	867.999	1251.66
114650	M09	female	39	Asian	rectus abdominis	1326.33	1445.32	1259.04	1026.41	1414.43	1198.42	951.2	849.4	895.069	1001.28	1246.49	1242.64	1248.14	2211.74	1970.95	1355.79	823.398	1394.23	690.614	691.962	1935.34	1740.42	1400.47	606.429	1909.67	1693.44	1314.12	890.83	946.461	886.451	1441.98	927.399	1384.98	2383.67	1013.93	1676.37	1080.95	1557.99	1371.76	2590.81	2989.11	1778.38	793.306	2359.95
114651	M10	female	73	Asian	rectus abdominis	680.318	568.181	721.364	820.645	831.897	720.112	792.584	1323.23	954.521	938.268	779.234	919.845	833.878	872.328	782.49	851.598	1012.33	879.07	1059.39	1036.68	860.643	761.895	909.545	973.026	937.549	983.16	928.808	1068.51	1051.62	913.642	872.709	916.207	837.668	980.439	1144.41	945.643	826.317	967.248	796.77	967.197	1252.1	1000.57	734.562	1065.04
114654	M15	female	56	White	rectus abdominis	1018.59	1027.9	1006.88	930.069	968.988	1180.93	972.364	859.505	992.881	406.224	1385.92	923.097	1000.99	811.884	934.779	1007.93	1035.16	1098.21	1029.91	1023.38	885.433	794.709	902.751	1183.17	676.271	770	1210.11	850.05	1084.1	839.706	972.805	1025.62	1045.74	523.1	1102.36	1036.53	1043.3	952.829	1001.46	757.388	371.163	1030.5	488.576	768.948
114656	M19	female	62	White	rectus abdominis	902.296	980.427	866.484	842.016	987.069	958.445	1033.96	1194.61	793.469	1494.84	811.8	1044.3	920.105	1322.48	997.874	824.893	841.359	877.511	988.602	712.857	1297.47	1142.26	850.174	848.986	1182.7	1187.33	978.679	1134.33	883.554	1118.02	1194.19	927.682	932.899	2007.69	761.23	1006.8	708.172	1188.4	872.129	1277.63	1266.23	1117.1	1665.08	1428.02
114659	M25	female	43	White	rectus abdominis	910.626	1009.75	881.082	794.083	989.231	942.621	1117.24	1113.34	803.354	1770.55	831.775	1076.5	900.933	1334.42	995.131	813.697	804.543	891.544	975.797	745.945	1319.76	1136.63	838.375	780.217	1152.3	1187.26	1049.39	1133.05	941.602	1136.6	1191.46	950.59	935.388	2048.78	761.797	1014.59	705.294	1229.09	917.076	1308.1	1186.62	1103.13	1747.22	1424.21
114660	M27	female	48	Hispanic	rectus abdominis	988.435	948.754	967.176	1205.73	1015.79	908.306	916.87	998.618	954.968	1300.13	831.107	856.128	946.253	860.734	860.41	907.614	872.03	966.574	1064.93	1312.95	842.03	796.364	846.115	822.029	975.163	756.723	1191.67	680.086	948.81	865.753	893.012	942.754	979.292	711.33	872.837	873.677	801.105	773.235	943.406	780.776	485.148	809.154	2006.76	751.057
114664	M33	female	29	white	rectus abdominis	749.919	627.868	831.454	767.351	864.069	803.73	833.764	1117.19	1016.02	796.125	753.328	709.009	920.069	767.771	862.843	1025.58	1031.01	836.045	1267.31	1531.74	901.431	800.253	932.682	863.14	967.819	817.802	900.185	1253.6	1262.86	1029.16	901.702	984.577	748.603	1040.85	1028.62	904.169	966.118	978.67	840.844	861.987	1027.32	895.577	643.891	991.562
114669	M43	female	55	Hispanic	rectus abdominis	1019.19	924.756	1054.6	1111.25	1061.77	1067.43	818.201	1301.07	1061.64	948.271	931.3	830.658	1072.7	932.82	966.879	1024.11	928.511	863.448	788.669	934.466	959.51	976.49	1090.35	561.005	996.216	1041.35	967.962	964.71	746.064	1034.53	1048.75	776.001	966.896	913.641	1428.97	892.539	1020.27	1151.87	1043.19	990.651	877.562	963.789	855.287	1090.78
114670	M44	female	65	No Data	rectus abdominis	1292.76	1465.13	1220.96	1045.6	1339.93	1175.85	875.065	672.034	920.035	702.036	1256.28	1046.11	1119.79	2070.46	1439.61	1123.56	809.668	1479.08	1138.83	800.374	1872.77	1628.02	1239.46	745.444	1474.46	1879.21	1202.03	954.529	1204.38	832.371	1396.55	1037.58	1395.94	1811.66	1006.83	1179.85	1113.06	1765.81	1134.74	1844.65	2688.78	1509.33	736.164	1692.17
114672	M47	female	36	Hispanic	rectus abdominis	840.685	753.499	881.298	1119.76	893.672	783.446	1046.14	1164.38	949.261	813.648	770.162	834.944	763.561	586.622	1067.09	1071.43	973.42	788.734	853.003	738.575	605.239	779.446	962.458	1037.31	649.247	983.16	882.535	805.728	1131.36	893.026	864.185	842.164	762.901	427.605	823.068	971.577	1000.71	761.132	893.73	567.296	452.56	792.277	643.486	578.875
114675	M50	female	54	No Data	rectus abdominis	1169.71	1117.68	1140.63	1073.01	1238.87	1211.63	1046.54	1029.15	950.708	1482.56	1284.36	1203.87	1046.31	1145.69	1144.05	1058.62	950.92	1166.36	966.151	774.71	1090.32	1223.27	975.292	609.681	1108.18	1143.48	946.899	1112.46	1109.9	852.186	1023.54	913.315	1110.77	816.399	702.405	1055.16	863.012	861.564	1053	1001.32	513.916	1114.11	1456.16	985.99
114676	M51	female	54	No Data	rectus abdominis	683.72	627.629	703.234	835.96	770.944	805.443	1035.27	770.436	839.977	678.902	754.294	787.91	799.509	691.243	815.333	854.22	1161.22	798.669	1187.27	1285.13	712.854	747.587	873.211	867.008	788.808	617.623	878.381	1009.02	1313.28	1107.57	794.028	1058.28	957.342	677.959	709.425	957.855	931.784	692.507	802.254	577.037	525	759.63	625.442	724.343
114680	M55	female	77	White	rectus abdominis	710.842	654.238	789.902	1056.19	862.821	981.388	1226.21	866.456	1185.44	926.612	1002.12	757.93	1143.82	503.014	570.383	938.653	1191.73	835.021	981.493	1158.95	735.596	578.36	844.015	1297.75	652.362	471.161	873.16	938.867	897.189	907.705	668.906	999.933	1040.55	323.66	1115.36	866.089	1052.18	702.232	715.932	532.177	352.894	806.991	650.766	571.149
114683	M58	female	54	Asian	rectus abdominis	1124.19	1115.94	1130.69	1038.81	971.524	950.904	1072.56	860.654	1190.8	661.076	992.521	1226.06	1033.29	821.627	918.747	1024.64	1093.81	901.058	1064.84	1154.28	698.509	843.109	956.444	1401.58	951.826	761.754	960.862	1154.41	1160.44	1051.64	1051.06	1063.1	1010.24	585.064	778.063	999.763	1334.68	864.908	1040.19	754.201	377.466	797.185	595.837	710.055
114684	M59	female	81	Unknown	rectus abdominis	897.991	1022.04	896.178	786.497	961.882	815.741	1027.02	935.146	781.958	856.527	703.978	1151.59	728.065	855.441	1093.47	946.104	865.158	939.834	911.066	940.14	974.333	1143.42	901.919	657.375	991.706	1117.71	924.327	922.069	863.417	1331.91	933.924	1071.32	720.066	1007.82	920.849	907.934	762.458	833.576	705.038	863.24	939.758	860.752	1500.58	1036.46
114685	M60	female	76	White	rectus abdominis	1247.94	1475.84	1192.57	1046.22	1339.52	1271.97	903.105	1122.34	1020.24	1287.02	1248.8	1216.23	1074.69	1659.85	1659.34	1269.02	926.144	1432.05	824.512	650.727	1470.22	1783.45	1321.33	805.553	1500.47	1507.74	818.393	867.064	966.037	1043.58	1247.87	1234.83	1109.96	1976.19	1630.35	1189.74	1054.5	1329.49	1182.02	1577.95	2404.31	1353.33	1173.19	1724.8
114686	M61	female	67	White	rectus abdominis	1154.31	1307.84	1138.34	920.747	1289.24	1197.56	1147.36	1183.11	988.582	1337.97	909.322	1141.81	1055.42	1637.12	1246.63	919.683	875.291	1277.87	816.258	572.919	1432.75	1377.47	1088.26	526.276	1410.72	1304.56	1176.19	787.257	889.261	1131.36	1230.28	748.133	1029.99	1441.31	891.547	1094.09	886.711	1066.14	1032.68	1407.6	1773.72	1109.69	1837.14	1501.35
114688	M63	female	76	White	rectus abdominis	739.227	573.722	757.683	1249.85	531.761	979.818	1608.14	675.299	1209.88	1005.24	698.577	762.198	1097.04	185.39	381.159	1007.74	1148.59	642.867	922.901	830.787	319.63	289.846	813.967	1088.92	447.023	296.376	895.175	1024.6	729.519	1070.2	587.303	970.034	861.727	206.602	614.838	801.715	1204.81	559.591	969.781	329.953	263.241	871.981	1182.22	271.53
114690	M66	female	81	Unknown	rectus abdominis	1229.07	1079.48	1242.29	1135.51	1023.44	1119.17	966.671	971.062	1159.59	713.269	1277.5	1145.21	1198.7	902.621	1086.97	1196.46	1190.7	1194.81	1258.86	1446.06	668.058	829.779	1276.59	992.291	708.605	979.114	814.518	953.818	1271.86	914.501	1067.55	1242.8	1060.57	404.368	1326.4	1252.24	1206.39	1250.23	1508.11	598.31	420.358	956.32	612.808	511.355
114694	M70	female	40	White	rectus abdominis	773.091	634.332	830.001	1104.15	677.893	1044.79	950.15	842.676	1175.92	900.607	755.77	777.218	1150.32	387.375	388.414	803.901	1173.4	605.284	1201.01	1670.88	450.281	269.729	680.829	1496.45	543.122	341.018	929.813	1379.65	1073.9	923.603	574.045	1216.44	989.554	260.424	611.866	708.717	1040.48	592.312	720.588	314.718	314.963	528.216	688.713	263.68
114698	M74	female	41	White	rectus abdominis	866.04	710.74	895.348	1225.5	605.996	1026.74	1357.52	790.707	1134.72	1365.72	895.243	799.822	1113.1	243.209	396.577	958.948	1069.18	653.557	1515.66	1395.72	411.562	331.553	762.222	1977.94	472.191	414.434	699.273	963.173	783.783	1015.56	639.52	1453.23	893.489	210.575	538.792	618.796	1256.1	655.37	994.71	336.344	212.441	608.005	1060.58	214.231
114701	M77	female	72	No Data	rectus abdominis	1071.09	988.746	1053.96	1005.73	854.663	932.665	880.319	1019.98	1085.92	790.266	1136.94	1234.3	1152.46	808.016	802.57	993.021	1068.38	1062.85	792.813	1077	847.165	835.052	989.757	776.371	835.101	703.898	1217.64	1120.58	1143.03	1023.83	1054.91	1136.51	1207.61	516.949	958.359	1009.51	1016.67	1140.59	1164.93	762.942	421.732	936.108	753.998	672.628
					mean	1000	1000	1000	1000	1000	1000	1000	1000	1000	1000	1000	1000	1000	1000	1000	1000	1000	1000	1000	1000	1000	1000	1000	1000	1000	1000	1000	1000	1000	1000	1000	1000	1000	1000	1000	1000	1000	1000	1000	1000	1000	1000	1000	1000
GSM number	Library	Gender	Age	Race	Muscle	A1a	A1b	A1c	A2a	A2b	A3a	A3b	A3c	A4	A5a	A5b	A6	A7a	A7b	B1a	B1b	B1c	B2a	B2b	B2c	B3	B4a	B4b	B4c	B6	B7a	B7b	B7c	B7d	B7e	C1	C2a	C2b	C3	C4	C5	C6	D01a	D01b	D02	D03	D04a	D04b	D04c
114645	M04	male	83	White	rectus abdominis	1317.35	1447.23	1273.05	1149.61	1189.23	1344.02	1003.39	924.24	1038.28	1729.33	1350.87	1183.06	991.457	1474.39	1535.56	1273.69	979.104	1410.78	1042.33	1078.66	1385.18	1758.99	1272.88	807.533	1323.17	1288.86	956.912	935.794	1271.2	1114.41	1217.85	1386.36	1140.08	1257.07	1000.07	1099.37	1091.05	1193	1200.24	1350.14	1136.21	1245.14	1773.65	1299.4
114646	M05	male	47	White	rectus abdominis	1197.71	1438.87	1137.13	803.294	1261.78	952.869	1042.75	1070.9	769.724	1030.36	1133.79	1209.4	938.383	1872.32	1473.23	1014.5	956.16	1477.38	1023.13	798.908	1803.26	1619.18	1090.8	796.403	1344.44	1443.63	1067.72	892.14	1107.56	948.268	1378.34	1188.96	1227.56	2125.15	1434.84	1244.8	934.09	1231.04	1105.54	1619.51	2396.21	1300.5	1428.56	1961.02
114647	M06	male	46	White	rectus abdominis	1480.19	1787.96	1353.12	1216.87	1506.93	1239.86	1282.75	991.329	909.565	1171.39	1117.94	1334.99	980.34	1561.15	1575.27	1097.47	789.985	1360.16	786.046	579.532	1946.13	1972.32	1438.04	685.992	1677.95	2015.76	958.151	714.701	807.807	871.892	1400.25	1091.02	1078.58	2847.66	1169.4	1305.95	1218.89	1361.02	1154.59	1988.69	2471.69	1626.93	1110.27	2197.46
114648	M07	male	29	White	rectus abdominis	1370.81	1464.57	1358.53	917.529	1280.24	1155.99	676.409	1149.09	1075.57	772.254	1360.91	1080.25	985.549	1355.17	1444.32	1117.42	1134.53	914.61	723.257	692.007	1723.45	1530.84	1463.82	976.973	1341.76	1430.22	1283.3	966.411	667.328	1130.1	1399.39	596.499	1062.8	2048.58	1430.77	1033.86	1374.64	1104.29	1184.03	1232.23	1756.85	1049.82	845.534	1845.43
114652	M11	male	39	White	rectus abdominis	1124.75	1368.45	1056.89	1022.08	1281.22	1052.66	944.958	772.715	766.739	760.137	862.347	973.177	953.171	1772.29	1408.11	1109.75	831.316	1381.5	982.701	667.191	1494.76	1722.54	1202.16	592.214	1511.46	1633.86	1151.53	959.121	1003.79	1052.12	1253.29	852.24	1131.26	2233.02	771.235	1170.74	895.079	1185.7	938.82	1714.92	2699.13	1218.53	825.984	1673.58
114653	M14	male	44	White	rectus abdominis	918.884	856.453	948.574	898.062	912.341	825.428	896.43	975.516	985.131	823.74	912.41	886.926	991.965	687.672	678.107	919.907	879.65	904.495	980.229	906.44	702.932	783.174	978.92	670.363	811.553	716.815	1194.4	1132.48	902.375	1019.79	937.807	855.425	910.245	489.057	781.489	885.766	877.137	920.921	897.402	773.178	395.454	868.251	696.618	555.043
114655	M18	male	54	No Data	rectus abdominis	1032.79	1000.39	1043.93	807.169	763.328	907.129	872.853	1180.92	896.222	757.393	870.667	825.443	767.13	571.591	719.296	793.998	1196.42	892.074	1228.69	1295.01	756.7	794.392	791.824	562.975	803.013	621.675	1090.43	1249.29	864.423	1310.83	948.569	1152.65	786.727	624.23	750.063	736.953	784.724	623.636	720.576	739.315	485.951	669.774	1276.02	555.872
114657	M23	male	46	Hispanic	rectus abdominis	1062.66	1014.21	1061.83	898.328	929.11	913.446	732.55	918.5	978.209	559.066	1097.16	1016.41	999.7	780.077	760.843	919.785	1306.9	1040.71	1132.01	1074.6	766.558	883.562	998.796	1296.98	941.691	647.957	1053.12	1100.22	887.539	1024.68	988.653	933.686	1095.55	483.029	985.563	740.167	1243.06	781.658	970.229	871.399	508.672	808.556	595.405	636.173
114658	M24	male	49	White	rectus abdominis	972.878	920.106	989.639	914.068	940.458	787.872	916.415	1267.76	867.47	942.288	729.046	803.223	696.035	679.438	968.519	955.298	1050.67	791.121	983.666	1321.71	724.505	827.829	920.341	704.639	983.131	963.515	826.954	1115.87	995.213	917.108	924.981	1005.37	655	686.049	870.966	945.745	1049.03	759.405	916.492	895.102	634.676	727.994	699.287	554.96
114661	M28	male	43	Hispanic	rectus abdominis	716.025	582.92	739.712	837.356	712.704	647.455	880.734	850.853	1038.96	1028.77	725.939	814.244	1031.53	580.121	607.81	1026.25	1054.08	918.728	1090.04	1287.36	680.494	515.736	813.021	366.672	797.108	569.386	1071.41	956.203	1042.69	834.745	810.053	956.14	929.771	300.544	688.735	977.623	606.862	1095.8	899.274	812.26	517.157	798.702	815.31	439.602
114662	M30	male	48	White	rectus abdominis	884.512	803.351	873.618	943.289	857.912	900.969	874.705	1001.94	791.172	948.805	1056.68	902.481	919.116	823.596	757.344	824.103	1091.38	809.622	1157.06	1044.73	609.19	749.751	836.59	943.006	752.092	648.217	990.462	987.025	951.087	863.951	838.642	1169.84	1039.1	611.705	1416.94	704.733	843.371	1052.5	878.865	828.747	678.884	870.32	1251.93	782.962
114663	M31	male	39	Filipino	rectus abdominis	983.422	957.801	985.136	1380.44	650.131	1057.55	1455.18	829.717	1495.81	1041.58	875.992	957.259	1237.22	404.91	462.87	834.223	723.839	731.454	989.305	1014.22	682.52	677.924	845.657	2468.26	624.834	547.698	965.024	1073.5	927.437	904.239	903.177	767.162	1164.07	328.29	624.936	918.58	1134.48	957.528	1223.48	874.938	334.2	1040.04	1348.82	540.56
114665	M34	male	29	Asian	rectus abdominis	934.542	839.375	955.555	998.622	854.585	776.122	774.346	1355.4	993.906	1188.09	811.363	1001.61	988.727	939.813	962.871	969.448	1133.9	997.368	1248.55	985.856	756.212	778.825	919.418	1054.44	911.74	1027.1	981.229	1124.29	1043.03	1071.42	916.979	922.243	894.448	718.162	835.276	1111.99	846.157	1110.49	1061.46	950.508	504.611	843.431	1000.28	664.603
114666	M37	male	37	Asian	rectus abdominis	849.987	752.569	892.844	1083.23	841.53	828.728	883.264	1237.86	961.268	1058.36	803.113	833.413	877.295	694.117	865.084	988.118	1001.07	789.699	925.161	1068.96	551.908	634.817	950.66	945.292	848.386	1033.61	835.492	988.656	1158.1	1015.09	953.574	1009.7	726.089	471.908	844.578	1014.74	1022.06	877.175	1002.42	718.067	553.529	866.782	907.642	556.184
114667	M38	male	27	Hispanic	rectus abdominis	859.558	736.965	880.483	920.826	784.374	802.014	737.183	853.219	1034.34	1094.42	888.833	990.618	1155.51	903.442	545.431	768.31	1205.4	793.081	1258.83	1076.28	565.414	674.455	786.041	1353.15	659.804	490.547	994.151	1227.2	864.942	1087.13	851.953	1292.17	1027.29	458.248	1055.86	594.14	720.258	1116.03	829.98	591.852	460.591	705.362	855.309	467.767
114671	M46	male	53	White	rectus abdominis	685.028	480.983	743.314	1021.89	618.006	932.345	977.725	818.254	1165.36	959.945	665.826	694.39	1158.98	326.128	412.178	1046.54	1126.65	733.17	1157.65	1155.98	501.14	379.754	917.905	1079.75	558.046	430.725	845.461	1261.55	810.598	968.318	655.955	916.436	1085.02	277.547	580.141	802.589	869.391	826.866	990.089	564.558	514.719	855.9	925.14	383.746
114673	M48	male	70	Asian	rectus abdominis	943.771	821.647	1005.54	918.227	886.833	1070.65	1998.03	1019.42	1186.83	1316.71	1117.68	1015.14	1202.87	624.497	567.107	967.85	977.51	672.868	1028.58	1212.93	762.267	592.841	810.869	1190.71	739.948	543.705	862.305	956.963	888.169	921.628	802.402	814.201	972.465	373.886	1076.93	1036.1	1330.84	744.401	863.525	680.677	358.252	1010.21	679.361	567.019
114674	M49	male	55	No Data	rectus abdominis	1136.28	1276.49	1150.07	729.782	1172.63	911.953	676.655	910.837	891.993	763.99	1583.9	1058.67	819.31	1095.44	1395.73	1101.95	944.467	891.599	802.122	690.699	1423.32	1515.14	1371.11	1515.94	1106.26	1709.99	1400.98	701.225	574.854	1035.9	1260.32	497.315	832.877	1710.29	1599.7	974.575	1163.07	799.959	1065.85	1199.33	1524.36	973.305	838.767	1625.98
114677	M52	male	80	No Data	rectus abdominis	874.288	771.556	913.935	1061.66	831.043	1095.2	1316.81	910.622	1158.86	912.267	895.414	737.931	1282.59	655.768	544.95	961.102	1071.02	854.464	963.511	1295.68	712.035	621.518	891.616	1857.28	669.176	490.635	947.218	951.113	781.07	835.244	762.507	1024.86	1000.24	410.008	1087.24	782.555	1188.37	909.013	851.661	697.108	459.495	800.706	707.96	630.458
114678	M53	male	63	No Data	rectus abdominis	1153.81	1126.01	1122.38	814.522	1086.95	1047.81	651.659	846.898	1204.5	814.276	1046.36	1304.13	932.171	982.704	1416.38	1125.42	1328.02	1034.62	823.143	955.518	1385.86	1188.09	1258.28	1283.09	1149.36	1194.6	1335.31	969.583	792.272	1045.05	1115.17	683.763	1154.47	1255.58	1016.4	1278.36	1139.11	1451.95	1177.59	1077.39	711.807	1199.05	658.799	1637.21
114679	M54	male	75	Indian	rectus abdominis	976.813	928.982	994.374	1096.37	901.839	904.486	1107.14	1332.33	923.038	602.547	824.348	811.03	894.5	703.896	1018.4	1026.43	1090.86	791.028	817.768	752.632	635.415	719.172	985.755	1181.88	701.204	968.233	801.24	903.19	1303.3	928.04	958.299	996.513	810.564	487.179	855.798	1076.22	1088.55	973.512	1061.61	669.527	541.452	818.926	865.155	492.4
114681	M56	male	76	White	rectus abdominis	1034.08	1198.7	1035.7	782.206	1202.66	956.052	882.744	1295.05	967.328	1100.69	873.75	1125.32	895.38	1520.22	1244.48	962.029	829.869	1122.89	792.596	651.757	1488.14	1453.6	1142	660.045	1291.85	1564.81	1117.15	726.56	811.173	1083.46	1217.87	899.027	815.885	2014.24	1070	1125.38	928.444	1135.67	919.544	1525.09	1849.18	1220	1526.01	1594.84
114682	M57	male	77	No Data	rectus abdominis	764.616	781.818	711.736	743.401	1050.56	918.38	1046.78	994.918	622.299	809.219	715.131	964.008	840.121	1216.83	1092.51	915.261	785.992	988.27	890.582	916.723	1286.85	1072.75	882.221	620.913	1366.05	1201.22	1012.63	1020.77	1015.23	1103.03	994.233	1151.67	875.678	1708.35	934.173	1188.54	628.254	1058.8	924.211	1313.99	2329.74	1228.05	1413.49	1449.37
114687	M62	male	78	White	rectus abdominis	1004.28	925.205	1043.7	1040.31	1050.29	1029.02	830.844	849.683	1139.04	689.171	992.917	851.859	727.329	667.516	1277.49	1162.44	1043.6	1144.69	1200.12	1030.55	818.551	1078.18	1112.56	922.859	774.238	1084.11	1067.3	871.546	991.113	964.091	926.17	1022.67	930.012	579.767	1295	973.269	1194.82	852.656	1062.86	744.502	482.35	839.09	764.615	572.509
114689	M66	male	63	White	rectus abdominis	763.969	634.061	777.786	1280.09	739.847	1169.23	1539.07	822.483	1241.94	1623.58	900.964	912.062	1440.59	453.894	434.686	938.849	1086.31	847.469	1297.02	1266.03	427.091	365.299	842.875	1664.85	573.617	420.657	636.025	1163.32	951.287	772.26	576.989	1222.46	1117.96	247.341	825.695	826.353	1095.81	867.923	883.867	380.519	344.32	785.359	659.915	324.382
114691	M67	male	68	White	rectus abdominis	936.068	762.106	932.611	1237.3	762.666	1307.32	1373.14	698.119	1269.65	916.215	1081.52	846.364	1489.06	610.834	480.688	964.303	1251.98	804.399	1305.59	1401.08	505.691	384.685	833.188	2231.45	586.047	422.782	743.887	1066.28	972.879	778.407	636.002	1148.21	1201.17	267.411	803.286	859.821	1078.14	1083.44	971.903	466.313	487.065	725.836	609.579	328.861
114692	M68	male	51	No Data	rectus abdominis	1008.11	1027.33	1020	1093.41	1143.72	1016.48	1036.13	889.548	1132.07	912.267	1455.47	1114.83	1312.47	1104.52	941.227	1108	1054.6	1124.55	1112.19	1105.81	844.339	926.158	988.356	973.228	1000.55	790.629	948.756	1090.53	1346.69	955.538	887.437	1620.42	1377.11	518.695	1129.7	1126.76	1314.21	1119.3	1261.03	761.54	538.603	907.437	735.247	688.917
114693	M69	male	49	No Data	rectus abdominis	1295.13	1386.85	1252.82	1085.99	1264.31	1291.07	1019.2	1040.86	1062.79	988.026	1264.32	1223.51	990.563	1335.82	1368.24	1162.68	738.473	1306.72	905.933	880.877	1184.65	1296.66	1056.92	966.951	1213.53	1385.47	905.729	981.373	1120.7	875.425	1205.61	1093.9	1116.64	1217.61	911.403	1087.6	980.139	1002.79	1259.77	1192.54	706.65	1275.85	996.369	1202.05
114695	M71	male	38	White	rectus abdominis	879.101	883.99	884.716	877.705	954.202	926.034	848.414	882.435	885.5	1044.05	949.628	1140.84	996.029	1179.61	1124.24	972.08	849.718	1154.5	960.124	1176.1	1223.26	874.288	840.676	813.127	962.339	909.676	741.486	1077.55	1335.07	962.843	1002.78	1144.44	958.591	1075.12	1100.23	984.573	921.712	1060.91	820.078	1082.13	1196.63	1180.56	866.932	1304.01
114696	M72	male	57	White	rectus abdominis	882.525	825.539	910.603	1004.96	821.878	948.101	900.314	1354.55	1081.05	884.078	914.905	1071.64	994.111	974.194	957.929	1129.7	1112.94	1019.65	883.418	892.277	1210.59	1017.88	1109.68	587.119	1146.16	876.21	1103.48	1012.58	1210.41	1050.79	1030.93	785.102	936.569	942.783	1011.28	1029.09	822.587	1299.01	1012.83	1285.66	1669.18	1165.34	708.874	1201.57
114697	M73	male	64	Black	rectus abdominis	800.588	934.638	803.82	716.83	1002.26	983.912	698.339	950.392	724.702	982.742	818.495	902.875	818.681	885.632	1057.37	749.555	1090.3	901.033	1179.82	1403.09	968.732	884.349	801.795	650.832	1047.34	893.378	1117.77	1125	898.012	1278.06	918.483	851.284	977.051	1495.55	977.499	730.593	1016.86	672.365	643.271	980.055	1866.88	747.362	920.108	1215.21
114699	M75	male	54	No Data	rectus abdominis	1068.82	1077.89	1059.26	1126.58	1118.94	1094.46	1064.72	948.423	860.465	1590.79	929.809	921.966	960.97	1219.84	1147.19	1035.3	760.443	1086.08	933.746	799.023	1374	1389.79	1073.86	615.972	1346.21	1409.67	960.05	753.902	1131.83	842.195	1011.19	988.908	978.965	1386.1	833.665	1213.1	972.419	1032.57	1125.4	1352.72	956.565	1268.49	1259.6	1298.21
114700	M76	male	51	White	rectus abdominis	1202.75	1170.84	1155.61	997.071	1205.84	1263.85	1070.61	883.625	1038.25	1351.02	1243.04	1179.74	902.792	1240.75	1272.31	1085.61	744.182	1128.38	972.017	830.701	1058.56	1202.12	987.925	846.286	1179.14	1259.93	1043.58	861.448	1264.71	912.394	1079.92	972.389	1236.73	1080.41	1255.14	1148.45	895.739	942.049	1137.87	899.33	871.938	1181.83	1442.58	1214.06
114702	M78	male	75	White	rectus abdominis	1247.84	1235.06	1246.16	1259.65	1367.68	1171.79	1023.36	1019.78	1199.85	1094.6	1353.46	1330.02	1248.32	1800.24	1316.32	1293.08	957.783	1358.35	729.547	957.772	1053.55	1096	1013.82	517.534	1133.51	1129.15	968.831	944.728	1161.71	1195.24	1363.73	1397.7	1282.75	909.982	1024.4	1477.75	1063.63	1293.42	1380.73	1025.33	791.609	1429.88	1837.48	1301.21
114703	M79	male	74	White	rectus abdominis	1154.38	1295.91	1152.17	1427.47	1295.45	1176.22	1160.92	914.533	1050.71	1195.19	1250.76	1291.62	1049.92	1382.22	1317.62	1095.32	782.316	1195.16	822.894	716.632	1159.93	1380.38	1076.76	1076.96	1108.54	1227.7	911.128	795.864	1290.49	1084.43	1109.02	1118.89	976.298	1148.94	887.798	1015.78	1049.04	924.434	1040.68	953.84	618.588	1073.91	1436.22	1128.1
114644	M03	male	71	White	rectus abdominis	435.708	479.876	442.379	609.999	627.69	484.042	821.779	1009.56	416.486	709.299	526.663	619.079	531.255	815.602	698.122	516.419	970.199	569.583	1085.71	1204.37	768.244	543.354	576.493	640.478	651.311	712.482	1175.72	1197.9	858.672	1176.57	625.393	731.905	487.77	1130.09	755.502	576.232	470.107	501.097	443.876	681.028	1438.33	546.392	866.961	852.884
114668	M40	male	24	Hispanic	rectus abdominis	1045.97	1003.3	1091.28	1283.82	1128.84	1109.5	981.702	1227.7	1174.94	833.332	998.556	1070.47	998.855	1103.75	1150.2	1067.82	1068.37	1057.74	784.901	812.318	1058.57	1093.66	1116.37	877.835	1363.44	1295.38	933.663	1144.13	995.245	1065.31	1136.08	738.465	1006.6	1080.4	1308.29	1201.17	1147.89	1077.66	1118.35	1505.95	1208.49	1126.38	850.228	1256.36
					mean	1000	1000	1000	1000	1000	1000	1000	1000	1000	1000	1000	1000	1000	1000	1000	1000	1000	1000	1000	1000	1000	1000	1000	1000	1000	1000	1000	1000	1000	1000	1000	1000	1000	1000	1000	1000	1000	1000	1000	1000	1000	1000	1000	1000
GSM number	Library	Gender	Age	Race	Muscle	A1a	A1b	A1c	A2a	A2b	A3a	A3b	A3c	A4	A5a	A5b	A6	A7a	A7b	B1a	B1b	B1c	B2a	B2b	B2c	B3	B4a	B4b	B4c	B6	B7a	B7b	B7c	B7d	B7e	C1	C2a	C2b	C3	C4	C5	C6	D01a	D01b	D02	D03	D04a	D04b	D04c
114704	V1	female	32	No Data	skeletal muscle	1516.66	1528.75	1536.04	1165.64	1110.02	1339.6	1542.96	865.075	1196.16	2420.31	1253.59	1164.69	1445.01	520.562	788.483	1122.51	938.774	1043.7	786.983	922.453	850.352	591.76	862.816	1067.5	700.03	646.904	1084.15	1282.07	1438.93	669.864	778.583	1114.7	1445.35	187.538	728.368	1127.18	1411.66	958.983	901.888	699.856	206.206	933.165	1052.18	327.099
114711	V10	female	40	No Data	skeletal muscle	1106.44	1017.31	1108.45	869.485	1053.85	1147.22	843.982	1118.83	949.71	846.063	963.79	975.341	967.132	1030.07	1087.99	1055.32	936.347	1033.59	1079.46	984.274	1254.83	1104.95	1084.15	869.657	1326.37	936.065	1213.12	1086.24	907.637	1141.12	1050.36	893.631	947.4	1270.44	826.337	856.246	846.894	1006.25	917.091	1225.77	1002.49	1001.3	1207.97	1211.02
114713	V12	female	81	No Data	skeletal muscle	1248.42	1447.74	1212.6	965.769	1652.15	1173.63	974.994	1159.35	1270.46	915.472	1678.47	1376.55	1215.74	1781.52	1545.32	1284.72	904.309	1420.24	938.684	680.88	1396.14	1594.24	1327.68	1212.96	1439.42	1711.53	749.357	900.945	914	946.095	1478.35	1172.43	1313.59	1386.79	1645.52	1525.24	1475.3	871.257	1288.03	1341.54	1597.33	1552.58	958.909	1653.79
114714	V13	female	37	No Data	skeletal muscle	754.737	651.349	803.961	739.33	648.526	794.842	962.104	831.979	744.537	1127.6	710.896	788.635	882.539	795.368	798.06	920.159	1007.11	831.771	1047.94	852.794	979.765	824.751	918.258	537.334	949.804	926.912	916.159	1021.33	936.621	957.514	1001.61	789.63	845.472	641.339	847.078	973.142	436.311	843.902	701.127	1066.97	1355.21	969.398	1320.08	861.247
114715	V15	female	88	No Data	skeletal muscle	1347.36	1400.35	1313.14	1040.61	1497.49	1342.92	808.287	1168.43	1187.28	521.108	1258.79	1541.99	1402.52	2085.63	1720.71	1342.62	907.43	1330.85	800.544	830.644	1572.47	2076.25	1681.07	1875.03	1362.32	2000.58	1028.69	800.759	927.506	1079.94	1804.04	912.021	1198.57	2513.51	1659.06	1788.92	1488.16	1988.45	1839.25	2049.13	1473.22	1561.75	902.304	2266.27
114718	V19	female	55	No Data	skeletal muscle	783.817	833.675	792.808	1006.69	1064.01	903.897	979.018	979.367	857.508	833.228	845.992	938.362	753.322	895.989	1103.17	941.646	892.455	1002.79	1059.94	1025.45	878.013	963.928	842.244	831.575	1003.43	770.001	1072.04	912.028	976.54	1055.22	975.591	1020.83	886.471	1054.4	868.813	546.309	930.389	767.349	864.019	863.762	928.695	806.202	1226.69	844.681
114705	V2	female	89	No Data	skeletal muscle	696.914	632.808	703.266	850.511	686.19	660.601	914.732	1005.63	855.949	888.83	714.94	888.549	839.794	962.251	868.73	829.715	1084.59	864.448	1159.65	1129.32	801.972	871.176	934.614	659.085	931.606	782.313	963.931	908.579	1003.25	1035.99	781.482	1155.81	692.634	765.958	979.094	790.655	685.148	1240.97	864.548	812.13	1239.55	824.88	888.703	794.825
114720	V23	female	32	No Data	skeletal muscle	1500	1439.36	1465.76	1840.98	1051.92	1461.25	1462.81	823.474	1924.83	1412.57	1309.48	1119.19	1456.98	514.184	682.853	1172.95	901.477	954.034	770.704	935.014	678.535	557.735	908.116	1664.07	697.829	732.686	1118.51	1073.96	911.678	681.94	809.763	1236.96	1467.97	185.488	771.456	1166.92	1847.65	914.66	1540.71	588.336	192.55	950.934	874.239	318.789
114722	V30	female	52	No Data	skeletal muscle	516.237	565.434	516.15	785.451	579.492	552.064	802.879	957.5	447.975	687.027	580.647	516.184	545.521	667.628	594.559	521.701	1150.42	664.633	1225.95	1367.37	640.928	624.376	562.129	706.907	623.667	669.595	896.166	1063.99	1039.9	1155.94	662.866	865.378	527.109	839.101	820.574	642.471	445.705	554.099	557.519	597.575	885.204	695.613	1008.25	724.603
114707	V5	female	48	No Data	skeletal muscle	721.047	643.752	713.858	792.219	666.388	840.036	784.041	934.43	655.136	602.912	780.918	677.254	677.478	688.103	766.995	848.042	1224.83	853.069	1219.07	1220.93	777.499	798.336	893.852	784.163	881.854	782.742	940.815	868.261	1027.23	1098.85	689.588	924.228	864.303	723.146	844.907	657.136	558.789	885.551	702.518	721.82	949.942	686.521	639.05	762.24
114708	V6	female	54	No Data	skeletal muscle	808.372	839.464	833.968	943.317	989.964	783.943	924.192	1155.93	910.452	744.879	902.485	1013.26	813.967	1058.7	1043.13	960.612	1052.25	1000.89	911.092	1050.87	1169.49	992.497	985.07	791.716	1083.68	1040.67	1017.04	1081.84	916.716	1177.53	967.763	914.386	811.124	1432.29	1008.79	925.788	873.994	968.528	823.293	1033.11	1169.61	1017.65	921.618	1235.44
					mean	1000	1000	1000	1000	1000	1000	1000	1000	1000	1000	1000	1000	1000	1000	1000	1000	1000	1000	1000	1000	1000	1000	1000	1000	1000	1000	1000	1000	1000	1000	1000	1000	1000	1000	1000	1000	1000	1000	1000	1000	1000	1000	1000	1000
GSM number	Library	Gender	Age	Race	Muscle	A1a	A1b	A1c	A2a	A2b	A3a	A3b	A3c	A4	A5a	A5b	A6	A7a	A7b	B1a	B1b	B1c	B2a	B2b	B2c	B3	B4a	B4b	B4c	B6	B7a	B7b	B7c	B7d	B7e	C1	C2a	C2b	C3	C4	C5	C6	D01a	D01b	D02	D03	D04a	D04b	D04c
114712	V11	male	22	No Data	skeletal muscle	917.879	905.365	880.14	904.975	1201.53	1036.36	911.241	1169.8	917.381	936.097	1004.67	1239.31	1022.62	1517.31	1240.96	1088.18	959.365	1140.01	791.851	885.06	1355.6	1339.81	1160.98	532.943	1437.54	1270.98	1273.62	971.284	907.573	1113.05	1352.94	858.605	1132.68	1606.69	1210.28	1347.19	925.782	1218.31	1000.36	1642.44	1556.52	1396.04	1349.89	1716.66
114716	V17	male	41	No Data	skeletal muscle	877.245	779.658	900.943	704.685	1123.81	905.785	789.632	1055.17	758.41	719.319	874.104	1094.05	979.552	1203.85	1164.95	1062.17	1121.92	1100.72	1156.22	888.558	1455.63	1011.8	1246.12	559.985	1371.95	1145.79	991.827	1120.68	991.46	1088.21	1047.45	777.329	1079.65	1255.59	873.028	1206.66	771.415	893.562	909.5	1276.52	1361.1	1002	956.235	1539.51
114717	V18	male	28	No Data	skeletal muscle	569.792	587.312	542.324	775.121	679.83	571.186	859.92	954.894	498.744	512.62	663.449	717.155	659.908	907.877	742.372	637.516	1053.3	725.387	1110.14	1098.61	659.462	735.822	725.797	689.398	827.037	832.778	895.075	853.266	1085.08	1023.28	734.591	776.903	594.922	1144.91	912.502	654.008	532.478	749.868	648.216	755.752	1164.8	605.887	783.53	852.742
114719	V22	male	47	No Data	skeletal muscle	1617.42	1489.23	1641.88	1432.22	1035.31	1535.19	1290.66	999.768	1755.76	2155.86	1386.46	1110.94	1486.49	523.913	763.562	1291.15	855.961	1118.69	837.083	1039.29	882.501	727.955	1014.64	1440.11	706.164	671.75	966.326	1612.85	1087.09	729.333	907.5	1164.76	1476.08	230.76	776.455	1194.34	1540.29	1134.12	1172.5	753.942	275.295	1254.91	870.857	449.233
114721	V28	male	16	No Data	skeletal muscle	1046.79	1183.57	1047.03	808.235	1007.76	911.441	867.297	1005.3	925.338	620.139	914.982	993.514	842.835	1025.94	1277.12	1056.45	1111.82	1029.07	956.895	953.999	1011.67	1263.97	996.756	887.237	1024.73	1170.57	918.873	755.957	941.231	1034.61	1108.01	1019.17	807.957	1247.83	1186.07	761.122	864.156	1243.99	1135.22	1068.19	1004.84	853.429	1002.52	900.416
114706	V4	male	76	No Data	skeletal muscle	1485.7	1476.34	1514.96	1650.7	1038.68	1286.16	1515.98	934.184	1560.05	1184.83	1268.43	1086.21	1345.83	647.58	864.397	1184.84	906.611	959.379	963.201	955.952	643.899	661.832	907.84	2061.62	619.648	736.778	938.396	757.507	1171.46	862.688	857.154	1531.33	1272.96	220.69	787.288	961.08	1815.34	1014.04	1465.37	507.781	179.399	885.889	1124.06	314.247
114709	V7	male	27	No Data	skeletal muscle	722.628	730.904	751.879	947.16	997.872	864.437	866.061	991.795	884.264	904.895	999.866	1050.42	884.233	1123.01	1025.4	973.247	999.973	1049.8	1043.82	1062.75	1235.13	1148.32	1048.51	731.709	1223.42	1160.82	1085.2	1090.89	896.343	982.981	1150.45	930.847	915.075	1223.53	1055.37	1153.35	795.83	1004.35	954.532	1268.44	1448.14	1267.48	1060.79	1284.68
114710	V9	male	76	No Data	skeletal muscle	762.542	847.617	720.852	776.912	915.205	889.439	899.203	889.089	700.047	966.24	888.047	708.405	778.525	1050.51	921.235	706.443	991.045	876.936	1140.79	1115.78	756.104	1110.49	899.357	1096.99	789.509	1010.54	930.677	837.565	919.762	1165.85	841.909	941.055	720.687	1070.01	1199.01	722.254	754.709	741.771	714.304	726.935	1009.91	734.356	852.115	942.515
					mean	1000	1000	1000	1000	1000	1000	1000	1000	1000	1000	1000	1000	1000	1000	1000	1000	1000	1000	1000	1000	1000	1000	1000	1000	1000	1000	1000	1000	1000	1000	1000	1000	1000	1000	1000	1000	1000	1000	1000	1000	1000	1000	1000	1000
[truncated: 19 more columns]
