# Supplementary material for: Epigenetic hereditary transcription profiles III, evidence for an epigenetic network resulting in gender, tissue and age-specific variation in overall transcription
Source: Biol Direct. 2009 Oct 1;4:37. doi: 10.1186/1745-6150-4-37 (PMC2762993; doi:10.1186/1745-6150-4-37)
Supplement: Additional file 2 — Expression corrected for proteasome expression level. Database B: correction of database A; Database BB: expression of each probe in database B transformed to a mean of 1000. [file 1745-6150-4-37-S2.xls]

## Sheet: Blad1
Additional file 2
Data corrected for proteasome expression level
Database B: correction of database A					probe	201676_x_at	210759_s_at	211746_x_at	201316_at	201317_s_at	201532_at	232648_at	237300_at	203396_at	1560129_at	201274_at	208805_at	201114_x_at	216088_s_at	200876_s_at	214288_s_at	214289_at	200039_s_at	231323_at	238425_at	201400_at	202243_s_at	202244_at	228204_at	208827_at	200786_at	225214_at	237761_at	244801_at	244823_at	204219_s_at	201067_at	201068_s_at	201267_s_at	201252_at	209503_s_at	201699_at	201198_s_at	201199_s_at	200830_at	201388_at	200882_s_at	210459_at	210460_s_at
GSM number	Library	Gender	Age	Race	Muscle	A1a	A1b	A1c	A2a	A2b	A3a	A3b	A3c	A4	A5a	A5b	A6	A7a	A7b	B1a	B1b	B1c	B2a	B2b	B2c	B3	B4a	B4b	B4c	B6	B7a	B7b	B7c	B7d	B7e	C1	C2a	C2b	C3	C4	C5	C6	D01a	D01b	D02	D03	D04a	D04b	D04c
114642	M01	female	34	Asian	rectus abdominis	3654.97	2121.21	4030.09	494.832	2054.38	2018.7	49.4986	135.807	3849.8	22.1839	1244.64	3951.36	4396.07	174.225	924.834	4333.69	117.369	1006.59	49.6965	195.751	639.516	765.977	3138.59	1041.09	1965.38	776.511	114.518	159.639	98.4822	123.477	2622.86	740.022	3507.99	35.7962	468.146	2471.62	3467.35	833.317	3199.04	1039.28	1	1701.24	88.8974	254.373
114643	M02	female	65	White	rectus abdominis	2470.35	2080.23	2636.01	518.418	2581.47	1995.59	58.9096	104.955	2452.67	22.0622	708.417	2974.82	4252.22	1267.93	2888.72	4332.19	117.44	1543.62	31.0313	144.12	1599.3	1742.4	2856.4	313.599	3646.74	1472.18	101.806	145.043	145.537	116.255	2408.66	735.413	3187.13	1063.36	366.07	2054.57	2042.46	1161.97	2303.82	2128.48	384.641	1612.02	160.266	1982.83
114649	M08	female	55	White	rectus abdominis	2845.38	2054.58	3133.28	330.341	2039.64	1437.44	35.9898	97.4061	1929.26	23.0175	786.072	2954.69	3607.82	1823.8	2650.64	3776.04	86.1611	1415.17	36.3588	125.512	1699.77	2167.09	3312.91	443.48	3404.16	1703.56	134.465	125.492	97.4171	144.04	2914.88	653.711	2153.41	990.178	424.121	2388.44	1838.38	1440.9	2281.87	2520.4	532.726	1722.51	129.062	2079.33
114650	M09	female	39	Asian	rectus abdominis	2303.31	1367.96	2562.95	470.137	1887.14	1837.74	63.1544	80.5565	2528.8	23.0533	625.186	2868.03	5228.85	1472.36	2530.9	4827.26	93.1496	1117.38	36.4195	177.706	1396.04	1158.47	2826.27	351.276	3387.14	991.768	127.676	134.589	123.211	118.073	2485.46	806.234	3293.38	939.655	193.505	3187.75	2344.75	1230.1	2522.23	2667.04	450.552	2077.9	117.327	2051.37
114651	M10	female	73	Asian	rectus abdominis	2350.01	1465.97	2611.65	394.936	2180.74	1643.02	41.9138	138.275	2663.13	23.003	757.799	3380.82	4234.06	1539.62	2239.99	4131.1	96.3047	1404.39	40.8712	151.361	1471.11	1386.54	3030.91	380.284	3446.99	1465.23	112.193	145.292	139.292	108.59	2808.07	732.014	3098.03	966.713	407.477	2774.99	2085.41	1507.08	2423.75	2423.27	501.686	2140.11	109.331	2057.12
114654	M15	female	56	White	rectus abdominis	2941.97	1986.92	3160.94	442.594	2181.73	2427.02	54.4316	88.8762	2776.56	9.88325	1152.95	3093.69	4846.08	1126.56	2136.34	4530.09	101.517	1510.6	41.6938	165.034	1224.47	1139.29	2701.89	493.004	2132.31	968.84	138.719	117.555	143.159	101.986	2724.55	833.715	3471.79	436.115	361.269	2730.39	2542.32	1290.19	2691.37	1525.52	138.523	1917.61	72.6394	1248.89
114656	M19	female	62	White	rectus abdominis	2577.54	1862.37	2696.44	400.322	2187.25	1960.97	58.1867	123.143	2219.26	36.1234	675.762	3454.9	4437.42	1736.57	2223.17	3689.42	82.6888	1196.59	40.2295	115.391	1725.64	1568.24	2514.48	354.551	3548.75	1427.54	111.872	157.425	116.65	136.296	3281.47	755.171	3072.28	1490.51	248.636	2622.82	1724.18	1572.67	2323.26	2413.8	387.596	2040.78	247.446	2187.75
114659	M25	female	43	White	rectus abdominis	2585.58	1902.31	2727.07	377.39	2179.15	1922.67	63.006	114.712	2247.18	42.7653	687.773	3547.02	4337.51	1737.21	2198.61	3627.46	79.176	1207.25	39.7917	121.559	1742.43	1548.19	2466.96	326.534	3436.13	1416.75	119.657	157.364	124.291	138.672	3258.85	774.407	3067.38	1511.73	247.401	2630.79	1714.29	1616.8	2429.11	2446.98	359.785	2003.94	259.646	2166.21
114660	M27	female	48	Hispanic	rectus abdominis	3065.32	2033.44	3229.29	575.932	2457.47	1962.93	49.9123	104.191	2666.88	31.6212	759.959	3051	4694.92	1386.94	2230.75	4258.98	83.6436	1444.78	41.9321	203.646	1332.71	1313.04	2720.36	326.318	3330.59	1099.45	139.793	92.3244	125.555	103.734	2717.82	758.764	3433.56	689.929	307.33	2477.23	1996.62	1174.56	2697.18	1872.34	234.382	1685.34	298.315	1439.11
114664	M33	female	29	white	rectus abdominis	2497.33	1532.51	2904.49	369.076	2210.99	1792.37	44.5576	116.859	2836.02	19.5354	723.793	2653.94	4621.67	1362.08	2355.56	4860.01	98.5451	1322.66	49.6761	235.499	1486.74	1398.79	3056.69	337.052	3461.94	1239.33	108.234	171.411	167.107	123.041	2839.18	789.475	2769.65	984.057	366.145	2631.99	2414.46	1495.47	2503.29	2163.06	421.969	1916	95.8395	1898.82
114669	M43	female	55	Hispanic	rectus abdominis	2811.16	1674.04	3185.48	526.966	2271.18	2142.5	46.5745	133.641	2971.27	22.8593	747.173	2680.24	5118.57	1153.43	2042.91	4491.98	92.0832	1129.36	32.5577	156.283	1215.3	1271.39	3128.55	239.191	2859.05	1192.09	109.247	134.519	98.3987	126.727	2796.27	634.605	3103.48	644.555	453.193	2257.7	2461.1	1473.26	2699.79	1755.81	246.292	1694.65	127.078	1589.29
114670	M44	female	65	No Data	rectus abdominis	2620.53	1785.39	2821.92	484.231	2071.3	1963.55	56.1178	64.3145	2591.54	16.1582	746.9	2575.18	4834	1685.8	1890.63	4142.24	88.3419	1445.77	52.4423	177.122	1640.64	1348.78	2721.42	382.035	2760.23	1497.82	121.236	140.338	157.731	108.614	2775.8	881.716	3679.3	756.901	229.529	2241.28	2501.6	1730.7	2215.03	1911.42	486.904	1920.02	108.999	1487.17
114672	M47	female	36	Hispanic	rectus abdominis	2843.53	1850.2	3141.31	537.447	2353.23	1790.18	55.9752	122.163	2647.61	20.0322	763.203	3143.12	3922.05	1220.98	2909.57	5139.21	92.0701	1308.67	32.1333	99.8872	1177.35	1448	3224.66	404.301	2677.25	1497.71	107.651	108.368	149.868	105.75	2831.42	669.947	2895.25	591.723	309.187	2877.65	2516.03	1266.19	2711.95	1763.01	282.331	1804.57	95.8161	1381.93
114675	M50	female	54	No Data	rectus abdominis	3078.5	1888.04	3308.46	506.97	2526.24	2370.1	60.5236	104.936	2663.49	35.6322	991.568	3767.58	4910.61	1277.8	2237.28	4518.1	95.5804	1451.38	40.7243	136.702	1263.57	1473.27	2661.22	270.141	2946.8	1203.79	104.531	156.241	146.222	105.487	2574.9	752.07	3439.24	487.766	207.015	2553.49	2051.38	1011.38	2609.63	1551.46	94.1522	1843.23	216.304	1273.88
114676	M51	female	54	No Data	rectus abdominis	2596.99	1795.7	2773.17	405.088	2248.48	1914.45	54.0911	82.5821	2338.5	16.9325	803.31	3151.78	4196.49	1536.77	2602.15	4339	109.033	1422.36	44.7473	181.804	1468.14	1563.89	3134.56	319.331	3384.94	1206.04	110.099	135.212	174.1	130.659	2834.5	839.632	3688.11	881.507	290.741	2993.3	2386.24	1285.17	2618.29	2061.39	361.212	1896.42	93.2108	1798.4
114680	M55	female	77	White	rectus abdominis	2439.67	1628.71	2824.7	506.771	2251.46	2172.62	66.4539	91.3235	3309.2	22.7253	940.003	2856.86	5720.4	1075.04	1788.66	4518.93	114.006	1348.27	37.6477	171.416	1312.96	1146.28	2845.13	517.155	2621.1	871.106	105.953	127.214	118.922	107.833	2262.89	800.203	3758.85	492.794	398.623	2575.03	2632.49	1166.47	2216.05	1638.06	240.695	1798.19	96.8814	1326.94
114683	M58	female	54	Asian	rectus abdominis	3111.82	2033.47	3424.49	492.684	2082.32	1910.37	60.9357	88.3877	3332.55	15.9345	799.012	3975.59	4933.99	1019.63	1948.7	4500.68	108.363	1183.33	43.8486	192.354	883.871	1100.46	2747.62	593.76	2741.49	871.353	108.559	160.863	153.082	128.765	2810.22	868.7	3250.42	410.546	246.109	2538.05	3222.92	1106.04	2697.81	1336.74	102.713	1403.37	88.5285	1030.84
114684	M59	female	81	Unknown	rectus abdominis	2881.64	2232.11	3075.51	377.813	2398.5	1804.61	55.6986	97.9976	2181.57	20.9702	675.751	4072.18	3686.99	1445.84	2816.97	4485.55	82.3877	1445.33	35.2203	138.78	1558.2	1831.16	2942.29	252.089	3486.55	1568.92	110.531	125.484	114.37	160.26	2897.15	861.298	2652.68	943.813	329.055	2618.93	1916.39	1291.37	2126.77	2123.1	387.729	1831.26	223.127	1935.51
114685	M60	female	76	White	rectus abdominis	2634.79	1934.28	2862.55	486.22	2187.56	2215.81	56.7833	111.3	2869.52	30.3866	779.406	3247.6	4692.58	1297.69	2534.84	4899.21	98.6892	1456.49	38.736	146.04	1230.41	1670.6	3080.99	397.945	3054.66	1162.57	79.8664	127.107	126.45	133.476	2514.78	1037.83	2872.05	955.002	441.573	2376.33	2386.84	1244.25	2444.22	1630.27	445.944	1750.91	173.993	1681.32
114686	M61	female	67	White	rectus abdominis	2824.14	2042.44	3108.49	432.143	2457.54	2253.5	67.6372	119.741	2773.14	31.9746	628.542	3386.38	4841.2	1699.6	2198.81	3730.3	89.8773	1488.4	35.7935	112.811	1538.93	1503.46	2802.4	249.296	3498.98	1242.83	127.302	112.581	116.858	141.089	2920.11	624.669	2997.35	821.626	247.697	2486.55	2067.94	1157.15	2396.15	1980.95	397.919	1669.51	272.832	1819.76
114688	M63	female	76	White	rectus abdominis	2749.11	1693.83	2936.65	601.471	1728.43	2265.51	86.5686	72.7852	3373.6	24.806	757.315	3065.65	5619.51	891.926	1663.64	5014.09	107.807	1214.08	33.9123	106.651	957.436	953.133	2960.62	413.263	2382.38	829.347	111.961	137.401	97.0738	126.108	2274.17	767.691	3376.15	538.011	260.289	2591.73	3045.97	1111.52	3053.7	1607.63	284.015	2094.77	175.944	1121.77
114690	M66	female	81	Unknown	rectus abdominis	3077.02	1662.75	3465.85	534.602	1919.42	2113.64	57.1055	98.1496	3250.88	16.9337	939.731	3434.97	5550.88	809.449	1909.29	4988.16	120.694	1401.39	53.7041	255.476	585.101	812.025	3386.63	443.146	1517.76	894.368	86.9747	135.428	167.392	114.264	2525.72	1026.92	3134.16	94.4176	390.655	2925.99	2849.55	1420.48	3671.34	572.872	16.4373	1430.56	90.9203	393
114694	M70	female	40	White	rectus abdominis	2833.26	1795.93	3147.68	532.202	2036.07	2392.42	49.3545	89.9475	3278.76	22.2726	800.89	3105.87	5869.08	1138.49	1666.58	4106.17	110.347	1158.76	45.3869	246.307	1118.21	917.848	2566.05	586.124	2646.87	874.151	115.73	186.897	142.499	108.254	2228.03	969.2	3781.27	571.217	258.377	2345.7	2646.59	1148.07	2395.1	1564.75	295.987	1473.19	102.607	1099.29
114698	M74	female	41	White	rectus abdominis	3000.17	1851.04	3262.54	588.669	1802.74	2317.43	73.0493	84.1538	3165.07	33.4239	888.538	3101.33	5641.47	867.105	1570.77	4713.89	100.818	1174.32	58.8358	204.888	994.927	923.622	2720.45	795.818	2294.8	894.722	88.1841	129.63	104.111	120.139	2311.76	1165.75	3391.37	482.824	226.436	2042.89	3150.2	1177.64	3040.84	1468.6	238.192	1543.1	157.828	929.131
114701	M77	female	72	No Data	rectus abdominis	2953.81	1789.96	3181.58	476.864	1821.07	1869.42	50.1084	104.725	3039.23	19.0444	913.534	3994.11	5499.27	992.933	1686.38	4353.02	105.931	1392.95	32.7402	179.996	1068.31	1081.6	2835.4	330.317	2385.12	796.919	137.52	156.23	150.773	125.433	2810.72	928.976	3881.13	355.562	302.75	2555.22	2451.98	1457.44	3016.08	1338.2	112.654	1643.56	112.026	964.855
114645	M04	male	83	White	rectus abdominis	2804	1861.12	3050.78	536.681	1929.81	2287.04	53.1849	96.295	2673.86	40.8543	934.573	3090.64	4543.51	1166.96	2164.96	4574.18	105.049	1345.77	43.9048	201.421	1136.44	1449.2	2846.2	376.457	2773.41	994.554	102.547	154.931	154.625	127.004	2442.57	990.501	3116.7	409.356	278.311	2276.07	2171.62	1218.51	2528.7	1568.5	163.129	1602.08	226.873	1015.97
114646	M05	male	47	White	rectus abdominis	2524.36	1881.71	2690.1	361.455	2115.69	1532.56	55.4475	111.468	1940.35	23.5121	763.464	3212.94	4300.76	1639.31	2087.45	3545.23	102.349	1438.87	42.9111	155.802	1660.88	1320.92	2386.12	370.59	2880.95	1199.16	114.981	147.546	134.372	108.164	2886	847.181	3420.2	948.348	424.4	2685.4	1827.47	1278.72	2317.09	2030.94	449.86	1722.35	179.176	1930.9
114647	M06	male	46	White	rectus abdominis	2766.68	2023.48	2830.35	534.354	2208.72	1827.76	67.2596	103.584	2178.65	25.3118	606.117	3113.29	4301.86	939.43	1763.73	3405.84	91.241	1093.47	37.7168	144.974	1461.62	1328.39	2889.29	333.243	3161.46	1503.62	100.489	134.958	93.3486	100.258	2469.73	756.328	2595.3	1131.67	299.758	2424.96	2227.85	1260.25	2070.28	2194.27	400.745	1914.24	115.358	1732.55
114648	M07	male	29	White	rectus abdominis	2958.47	1902.02	3312.98	418.175	2132.56	1920.9	35.2768	119.591	2780.88	16.9697	946.442	2774.08	4519.63	1041.87	2006.52	3943.25	120.403	775.934	31.9161	140.281	1546.89	1200.6	3374.11	451.726	2840.13	1165.37	138.697	159.081	79.001	128.761	2914.86	411.697	2880.87	889.472	421.121	2116.06	2835.37	1113.93	2496.55	1390.46	303.471	1282.17	95.2449	1751.19
114652	M11	male	39	White	rectus abdominis	2506.67	1919.67	2625.63	487.929	2304.28	1825.14	50.5518	80.4364	1983.88	17.3546	585.696	2631.58	4443.03	1649.03	2143.88	4103.23	88.0238	1400.39	40.139	127.011	1422.4	1573.54	2839.55	275.423	3564.62	1539.84	125.072	152.712	122.555	119.653	2731.93	606.831	3238.37	1099.4	218.618	2638.39	1827.07	1284.73	2023.38	2330.83	540.447	1708.2	99.8463	1727.48
114653	M14	male	44	White	rectus abdominis	2836.11	1829.28	3156.41	492.963	2256.83	1845.98	50.2249	100.83	2847.23	21.9165	875.762	3218.79	4981.37	1039.65	1663.99	4150.21	83.4577	1208.7	33.7629	123.953	1117.56	1186.17	2988.54	289.8	2734.56	1093.9	133.903	155.092	115.772	114.741	2743.49	641.933	3149.12	484.347	286.023	2620.59	2233.13	1266.31	2557.5	1561.12	139.037	1734.04	113.341	1127.21
114655	M18	male	54	No Data	rectus abdominis	3333.95	2253.23	3623.96	461.461	2104.24	2112.51	49.4497	121.981	2657.79	20.9175	895.81	3213.8	3965.21	1043.98	1937.8	3816.24	112.934	1274.42	41.6357	175.831	1322.39	1348.62	2648.87	237.372	2956.01	1119.42	123.314	167.055	112.33	147.367	2951.2	867.176	2893.9	660.679	289.879	2394.55	2118.22	969.597	2251.47	1669.89	184.493	1536.74	202.872	1323.78
114657	M23	male	46	Hispanic	rectus abdominis	2982.05	1887.49	3259.36	474.519	2094.55	1893.31	40.6031	95.0896	2758.53	14.4981	963.787	3399.82	4924.68	979.848	1579.69	3926.47	128.554	1269.13	41.1194	161.236	1021.7	1117.62	2838.99	574.736	2796.31	850.935	117.177	156.568	112.312	115.632	2653.35	690.487	3570.52	364.817	335.992	2047.92	2960.79	1012.79	2569.54	1519.97	133.689	1467.75	90.3306	997.011
114658	M24	male	49	White	rectus abdominis	3016.69	1972.32	3312.36	504.098	2347.15	1791.36	51.4196	131.094	2531.7	25.0051	732.402	2987.57	3556.46	1055.88	2244.8	4330.49	100.102	1092.53	33.6268	187.308	1169.88	1265.04	2861.5	304.223	3255.15	1402.8	93.4419	151.704	127.66	103.079	2745.1	753.278	2367.82	620.421	318.199	2806.62	2650.5	1081.04	2632.72	1786.61	197.301	1524.03	115.062	1164.13
114661	M28	male	43	Hispanic	rectus abdominis	2546.62	1583.82	2786.61	481.368	2043.63	1627.7	50.0302	87.7309	3070.05	27.8902	790.16	3232.74	5273.6	1091.92	1785.37	4823.49	98.1579	1328.19	36.0656	172.061	1272.21	1076.34	2754.13	148.542	3009.73	1097.9	121.471	122.82	135.055	93.4606	2651	725.144	3384.79	494.033	273.732	3065.01	1734.23	1568.31	2744.59	1832.88	198.679	1792.57	139.335	1225.7
114662	M30	male	48	White	rectus abdominis	2766.12	1757.13	2957.6	517.93	2159.62	2007.25	49.0901	103.554	2315.54	25.1157	1002.84	3289.62	4635.54	1206.68	1833.98	3776.62	104.322	1107.62	40.2047	144.625	1021.81	1164.89	2621.3	410.872	2597.27	1029.97	111.451	133.3	122.024	97.0905	2511.57	873.318	3571.4	568.336	496.976	2168.38	2165.8	1435.23	2526.19	1667.79	205.188	1752.58	193.144	1450.54
114663	M31	male	39	Filipino	rectus abdominis	2628.75	1661.64	2897.03	711.51	1385.28	2102.43	79.8724	85.9892	4152.39	26.0781	738.012	3070.69	6023.41	461.472	878.096	3440.4	71.9889	852.237	36.8169	158.357	818.786	775.534	2301.61	1100.34	1741.41	637.167	106.77	156.39	116.351	102.219	2304.35	563.044	3688.17	202.368	206.77	2393.81	2636.35	1178.8	3107.22	1406.51	76.2306	1757.21	192.363	727.431
114665	M34	male	29	Asian	rectus abdominis	2700.83	1640.04	3005.8	530.836	1986.78	1653.2	43.0554	140.331	2819.61	30.4255	740.973	3411.25	4895.1	1199.93	2018.17	4186.97	110.68	1243.49	45.0386	144.572	1052.67	1045.13	2675.23	465.192	2788.72	1327.78	109.505	158.521	132.209	120.832	2526.68	684.326	2976.25	534.927	290.832	3062.17	2071.01	1437.07	2844.11	1696.22	140.519	1568.27	150.118	1094.62
114666	M37	male	37	Asian	rectus abdominis	2650.18	1647.86	2990.66	588.078	2104.86	1851.13	49.4956	128.023	2780.28	27.773	783.362	3045.23	4422.5	1045.09	2011.33	4428.18	95.5821	1074.64	31.7274	149.533	936.375	1016.42	2909.74	412.452	2833.1	1455.98	94.2021	134.166	147.814	114.213	2781.14	754.973	2565.14	472.809	306.623	2953.21	2567.84	1211.74	2821.6	1470.98	174.045	1729.76	143.276	1126.13
114667	M38	male	27	Hispanic	rectus abdominis	2766.56	1703.05	3042.33	511.615	2059.88	1847.02	41.7226	88.0917	3009.66	28.9825	880.963	3637.04	5812.19	1342.21	1504.9	3610.31	114.967	1115.96	43.5217	146.479	1018.24	1131.17	2541.77	592.199	2426.36	895.155	112.171	166.611	111.676	122.228	2607.3	965.523	3580.52	509.148	382.875	1936.33	1914.46	1536.53	2451.07	1345.51	165.042	1522.02	139.135	1100.32
114671	M46	male	53	White	rectus abdominis	2356.86	1311.23	2693.46	567.936	1753.64	2134.76	55.0662	84.4286	3389.14	25.8062	709.408	2744.21	5850.86	733.493	1310.84	4805.72	106.535	1069.08	39.3556	156.435	981.588	840.062	2946.17	469.01	2214.08	864.358	95.9837	170.193	105.233	108.716	2160.31	692.02	3801.05	427.722	230.121	2522.43	2288.19	1200.9	2896.47	1347.74	184.238	1813.57	151.063	1044.05
114673	M48	male	70	Asian	rectus abdominis	2629.35	1522.76	3059.39	481.912	1974.76	2185.41	109.94	105.576	3326.54	33.3156	970.731	3360.05	5898.59	780.581	1180.41	4089.82	96.1264	828.024	37.5217	184.586	990.316	760.957	2298.54	528.195	2193.1	706.054	95.9061	136.606	112.145	104.033	2146.75	601.505	3156.17	281.656	363.449	2786.17	3145.78	954.397	2272.85	1185.14	95.3555	1781.44	100.957	869.003
114674	M49	male	55	No Data	rectus abdominis	2729.14	1934.34	3084	352.525	2234.78	1649.27	36.3414	94.6155	2387.61	18.1006	1245.12	3093.43	3868.26	1023.39	2314.49	4252.03	97.2457	911.718	32.0297	121.831	1476.46	1486.54	3462.19	682.841	2686.23	1760.07	153.552	110.056	70.0766	117.544	2927.46	353.705	2428.29	880.187	505.598	2287.05	2546.31	878.476	2484.81	1668.14	302.637	1430.23	108.64	1857
114677	M52	male	80	No Data	rectus abdominis	2547.22	1529.22	2890.4	563.815	1942.6	2289.26	72.8369	94.2257	3279.13	23.553	813.374	2575.21	6327.36	886.5	1242.78	4159.02	104.343	1080.7	34.3585	192.8	1005.1	872.441	2605.68	823.023	2126.87	716.255	105.775	133.067	99.4131	94.1193	2140.65	759.837	3315.39	353.629	374.348	2212.64	2867.9	1192.25	2317.66	1297.32	131.305	1501.14	108.765	1056.18
114678	M53	male	63	No Data	rectus abdominis	2658.19	1568.74	2889.21	386.913	1955.22	1855.38	34.6568	88.0723	3219.89	18.9593	761.014	3762.2	4370.44	816.011	2234.32	4237.6	136.715	1029.03	33.6562	168.755	1346.82	1026.27	3055.36	581.759	2657.33	1086.66	145.741	152.301	96.5391	118.748	2449.92	486.047	3363.27	550.203	304.814	2978.77	2430.73	1637.29	2682.15	1375.12	105.732	1727.43	78.7534	1753.8
114679	M54	male	75	Indian	rectus abdominis	2900.74	1873.46	3204.02	588.014	2159.81	1954.59	61.5473	137.877	2648.71	16.0836	776.585	2888.18	4471.55	996.055	2210.42	4503.66	105.458	1040.4	28.3445	103.993	972.56	1044.93	2930.12	519.979	2316.93	1320.7	90.0089	123.963	165.429	104.496	2712.59	742.058	2771.79	439.374	303.974	3041.26	2677.62	1299.56	2908.18	1320.77	160.081	1588.34	134.068	954.384
114681	M56	male	76	White	rectus abdominis	2509.95	1847.9	2800.01	383.655	2342.41	1765.03	47.7895	134.401	2612.07	26.6966	664.421	3358.36	4259.36	1535.49	2084.74	3726.62	85.2643	1201.41	31.2963	113.291	1591.65	1457.57	2886.71	299.962	3265.56	1629.86	122.411	112.375	100.06	122.846	2868.56	650.278	2411.24	1088.12	334.911	2721.9	2029.23	1308.77	2152.71	2232.33	382.098	1882.1	208.356	1868.76
114682	M57	male	77	No Data	rectus abdominis	2252.24	1544.09	2295.08	399.743	2404.45	1937.12	58.0127	102.965	1789.93	20.9663	661.284	3294.65	4173.61	1512.64	2264.45	3967.63	75.9804	1234.44	31.6606	133.574	1685.32	1380.28	2577.53	271.795	4048.75	1530.28	112.994	143.316	128.749	124.401	2726.21	852.717	2919.42	1129.86	323.683	3263.82	1567.62	1374.93	2499.14	2279.52	549.05	2217.62	209.049	2137.33
114687	M62	male	78	White	rectus abdominis	2829.39	1736.51	3208.87	547.821	2353.2	2123.83	46.0034	87.9551	3205.42	17.7598	877.121	2876.59	3600.75	855.667	2549.39	4926.57	102.293	1390.71	43.6407	154.209	1085.39	1339.77	3149.6	407.849	2336.95	1353.78	118.757	123.119	125.315	108.778	2497.19	755.848	3049.06	424.093	438.15	2655.18	2850.31	1100.83	2806.13	1319.66	128.155	1521	114.508	915.436
114689	M66	male	63	White	rectus abdominis	2390.55	1415.83	2623.93	687.002	1864.05	2509.54	85.3962	84.9928	3549.76	41.7989	856.745	3266.36	7150.54	754.886	1174.74	4196.67	104.402	1128.93	45.8174	181.829	765.937	688.035	2591.26	734.023	2035.11	730.669	72.001	160.464	121.678	86.8021	1796.37	909.858	3782.66	323.239	298.159	2438.97	2723.15	1189.66	2498.96	906.42	123.29	1571.3	106.907	788.369
114691	M67	male	68	White	rectus abdominis	2600.69	1412.75	2837.87	645.517	1705.24	2650.11	75.632	72.2796	3553.85	23.2759	938.099	2812.64	7287.55	759.652	1010.42	4067.55	123.558	977.054	47.9126	214.44	679.78	519.307	2352.01	992.456	1757.52	561.512	82.773	152.777	122.71	87.852	1716.63	846.152	3873.52	213.877	272.686	2321.91	2555.71	1367.49	2541.4	836.104	123.098	1297.48	90.7307	545.479
114692	M68	male	51	No Data	rectus abdominis	2406.99	1521.91	2721.26	541.193	2189.41	1866.61	56.1151	92.3954	3059.08	21.8715	1142.75	3291.51	6274.91	1046.6	1482.95	4294.74	108.015	1189.39	43.4596	185.992	802.746	835.105	2441.25	440.402	2417.91	717.175	103.631	166.387	166.969	108.431	1998.08	1178.06	4161.96	175.641	352.113	2697.62	2906.39	1276.87	2992.93	985.069	84.6925	1332.72	94.597	635.271
114693	M69	male	49	No Data	rectus abdominis	2933.02	1926.95	3173.41	518.708	2245.88	2283.15	54.553	108.248	2797.09	22.9599	915.191	3405	4614.14	1141.59	2041.91	4295.3	79.0636	1302.62	37.4694	161.74	1034.61	1071.16	2422.71	443.151	2707.22	1235.8	97.7641	156.667	137.029	99.7137	2585.79	783.044	3173.35	477.871	262.829	2400.32	2010.48	1050.88	2816.54	1474.28	91.4631	1785.62	123.108	1075.99
114695	M71	male	38	White	rectus abdominis	2372.67	1553.85	2623.69	454.413	2046.63	1853.32	46.6384	91.4378	2465.89	26.2127	805.864	3678.56	4858.64	1343.86	2137.69	4027.44	84.2994	1351.23	35.5742	182.725	1476.4	1014.14	2306.62	361.802	2701.22	1067.85	82.1511	156.418	167.6	108.814	2577.24	840.529	3053.54	660.3	364.953	2582.83	2154.02	1313.16	2101.2	1755.29	271.843	2008.62	124.573	1759.91
114696	M72	male	57	White	rectus abdominis	2300.75	1379.92	2621.2	513.558	1698.96	1853.54	49.2703	140.429	2984.5	21.9391	753.83	3377.73	4817.02	1057.94	1744.56	4598.98	111.389	1161.66	33.2935	142.002	1402.68	1114.19	2965.95	262.915	3107.25	973.318	121.804	149.052	151.425	118.874	2573.67	573.98	2927.63	541.342	329.732	2631.71	1882.85	1576.97	2530.37	2012.44	367	1926.24	99.1348	1542.93
114697	M73	male	64	Black	rectus abdominis	2532.25	1973.94	2742.97	400.532	2456.22	2165.99	39.3853	98.2185	2128.08	25.9285	800.089	3280.53	4142.76	1268.88	2384.88	3460.23	104.327	1209.19	41.129	201.256	1441.06	1308.99	2517.97	280.836	3399.93	1304.28	125.48	153.714	115.299	143.926	2704.57	639.305	3367.93	1092.64	351.409	2226.84	2562.69	965.196	1921.83	1900.53	469.438	1538.42	145.542	2012.3
114699	M75	male	54	No Data	rectus abdominis	2590.94	1629.29	2857.93	560.023	2155.71	2033.21	57.7434	98.4816	2312.29	38.9096	708.195	2697.19	4573.87	1191.19	1891.07	4017	78.4702	1154.04	36.6432	136.893	1447.82	1376.58	2692.2	280.578	3401.34	1443.72	104.984	116.666	140.184	95.584	2333.07	715.765	2918.84	706.222	256.201	2940.14	2125.34	1178.29	2665.72	1947.57	181.042	1955.6	170.027	1464.49
114700	M76	male	51	White	rectus abdominis	2892.95	1740.4	3087.56	489.087	2294.1	2339.73	57.9218	91.8043	2789.45	32.7313	955.528	3467.48	4269.17	1177.09	2070.29	4172.54	77.432	1180.66	38.4604	144.37	1033.91	1122.54	2412.58	384.545	2871.16	1234.07	113.968	133.785	156.474	103.599	2457.22	701.619	3695.95	496.46	391.11	2727.57	1919.79	1048.23	2657.68	1178.27	155.074	1771.74	194.088	1298.46
114702	M78	male	75	White	rectus abdominis	2534.24	1418.82	2890.05	586.669	2236.54	1900.13	54.0548	106.258	3097.11	24.6994	912.768	3476.92	5759.28	1473.37	1668.96	4573.93	103.832	1250.13	32.8454	186.4	681.3	634.302	2071.34	249.123	2142.57	752.404	103.469	158.451	140.326	136.263	2734.47	995.644	3508.85	159.911	280.141	3188.4	2064.78	1312.1	2924.08	979.056	75.0998	1853.33	232.873	933.257
114703	M79	male	74	White	rectus abdominis	2752.87	1945.74	3066.52	709.747	2474.2	2159.94	62.8463	95.016	2820.69	28.7975	958.786	3813.87	4980.38	1327.67	2143.61	4201.72	81.3525	1253.36	32.9796	127.024	1146.05	1315.36	2643.54	487.668	2661.78	1189.18	99.2677	124.509	159.63	123.066	2520.61	808.631	2864.72	531.947	269.239	2373.88	2269.44	1022.65	2403.27	1255.79	96.9583	1582.27	192.769	1173.24
114644	M03	male	71	White	rectus abdominis	2548.46	2081.49	2638.53	423.042	2488.61	1705.49	48.7865	103.647	1563.04	22.4371	834.488	3344.54	3137.94	1871.51	2709.98	3432.94	81.8043	1231.37	30.5472	124.501	1917.92	1682.8	2755.86	253.184	3548.02	1780.02	136.493	138.558	117.04	131.038	2874.84	588.629	2506.99	1357.21	350.31	2638.5	1798.74	1099.9	2135.91	2248.8	501.51	1892.43	173.881	2523.66
114668	M40	male	24	Hispanic	rectus abdominis	2407.12	1389.62	2832.82	631.306	2073.86	1996.95	52.8609	127.515	3148.46	19.5573	731.071	3050.79	4709.15	976.335	1772.4	4034.68	110.463	1070.59	31.9726	144.66	984.237	947.113	2701.69	400.214	3294.12	1227.28	101.493	176.84	122.228	120.986	2536.28	527.505	2920.76	462.853	403.614	2807.98	2469.42	1190.63	2558.27	2089.31	221.432	1630.39	107.3	1285.58
114704	V1	female	32	No Data	skeletal muscle	3006.54	2090.87	3314.04	401.925	1935.5	1989.42	79.9039	101.439	2365.54	55.6851	796.128	3487.78	5429.52	466.043	1460.62	3869.45	96.6618	1057.26	30.9507	138.123	936.432	615.382	2142.89	328.704	1917.62	683.681	134.31	219.046	197.952	83.5427	1821.49	759.921	3306.78	115.407	207.59	1985.86	2294.96	939.45	1833.26	1170.78	84.5214	1032.51	121.491	332.085
114705	V2	female	89	No Data	skeletal muscle	1930.2	1274.9	2095.75	335.72	1654.38	1342.78	50.0841	124.415	2232.7	23.8888	614.677	3371.28	4119.73	1161.33	2040.46	3549.16	103.865	1051.74	40.799	151.339	1123.36	1240.71	2878.44	302.412	2907.26	1167.09	120.098	161.822	134.736	123.802	2492.03	819.068	2103.69	706.752	340.509	2017.43	1657.86	1434.62	2408.09	1868.62	536.658	1238	107.189	1198.71
114707	V5	female	48	No Data	skeletal muscle	2142.84	1413.04	2291.87	327.781	1753.82	1721.7	44.0947	117.833	1984.41	18.3077	704.882	2932.57	3784.21	981.307	1968.19	3813.84	116.013	1090.82	41.7957	159.956	1164.32	1252.39	2931.78	371.316	2866.58	1262.34	117.428	156.837	137.073	130.136	2458.19	669.401	2657.23	728.554	318.162	1957.48	1609.86	1139.66	2253.35	1854.23	420.965	1173.76	79.578	1260.68
114708	V6	female	54	No Data	skeletal muscle	1889.42	1363.84	2102.43	348.012	1977.73	1354.62	49.2785	139.198	2087.74	18.8766	659.151	3417.82	3559.63	1124.54	2175.77	3683.23	104.102	1109.83	33.277	147.733	1426.65	1225.4	2752.38	297.005	3172.17	1298.89	126.364	188.395	124.403	143.719	2637.29	639.595	2128.1	1092.66	321.797	1967.23	1709.2	1064.09	2020.99	2021.77	498.391	1306.31	108.868	1529.92
114711	V10	female	40	No Data	skeletal muscle	1835.06	1169.81	1988.42	268.605	1676.83	1524.91	39.7365	130.212	1525.98	18.1377	546.037	2590.09	3154.53	947.726	1897.44	3204.12	98.3098	988.421	39.1466	157.727	1309.56	1166.3	2491.67	228.907	3438.46	1002.66	145.478	188.584	124.12	147.256	2404.68	564.859	1842.95	908.922	244.109	1399.65	1083.81	915.163	1609.58	2049.15	454.808	1087.43	137.539	1337.96
114713	V12	female	81	No Data	skeletal muscle	1824.85	1497.88	1929	284.027	2375.79	1317.69	47.2676	129.051	1900.61	16.8017	885.673	3328.86	3440.82	1348.77	2426.74	3655.04	101.68	1246.26	41.9438	121.67	1283.97	1352.32	2711.67	260.431	3594.34	1489.33	92.0509	146.234	129.593	123.502	2777.77	765.026	2396	758.445	409.851	1995.9	1767.34	615.32	1919.52	1729.41	645.232	1373.35	105.537	1424.87
114714	V13	female	37	No Data	skeletal muscle	1891.94	1138.59	2176.47	289.277	1344.54	1395.34	53.8089	99.7507	1869.49	27.4446	532.678	2766.73	3875.98	774.829	1678.63	3685.61	100.511	925.446	43.7875	114.994	1202.46	934.39	2581.42	213.604	2882.35	1052.85	118.089	172.702	129.154	113.393	2547.94	583.709	2296.23	440.96	245.634	1908.81	1027.44	928.874	1765.8	1932.64	534.696	1153.5	155.224	967.744
114715	V15	female	88	No Data	skeletal muscle	1561.44	1084.78	1661.38	275.182	1719.46	1269.25	36.3455	124.993	1287.95	4.74487	479.859	3251.49	3350.4	1413.1	2417.93	3291.94	108.173	1010.86	40.2791	157.784	1289.17	1620.53	3166.91	387.53	3103.25	1540.94	126.121	123.639	134.152	144.224	3033.35	561.965	1691.65	1406.61	366.054	1959.46	1330.8	1561.81	2553.12	2557.13	577.61	1120.15	95.2572	1829.1
114718	V19	female	55	No Data	skeletal muscle	1984.1	1463.87	2164.19	380.955	2228.29	1630.67	52.8312	119.972	2119.25	21.8338	664.35	3370.6	3578.37	1040.27	2396.68	3793.06	85.8461	1156.45	37.8999	139.625	1158.32	1274.37	2527.29	335.384	3034.79	1083.29	133.353	160.99	131.778	127.267	2821.92	720.182	2439.27	871.766	295.72	1439.06	1945.63	916.11	2269.64	1852.75	402.415	1147.58	145.377	1181.44
114720	V23	female	32	No Data	skeletal muscle	2781.36	1822.69	2957.85	622.679	1674.46	2047.39	74.804	94.4103	3653.82	31.1475	776.827	3107.99	5142.53	367.785	1117.97	3812.09	95.404	905.677	31.8473	145.754	662.617	471.896	2074.66	483.519	1797.14	667.693	138.34	181.143	126.652	86.7464	1676.79	833.293	3178.45	53.193	200.438	1844.95	2830.61	824.421	2957.86	810.115	72.3235	943.68	99.3331	208.052
114722	V30	female	52	No Data	skeletal muscle	2196.1	1509.5	2422.22	372.966	1621.52	1441.34	53.6673	118.01	2047.02	20.1055	602.425	2700.05	3658.53	704.17	1632.45	3267.73	110.003	901.714	40.3853	167.3	1028.46	791.3	2200.04	359.541	2478.8	830.434	125.261	175.133	144.419	126.631	1996.37	727.781	2263.79	555.864	233.225	1613.2	1684.97	819.451	2088.95	1279.86	268.489	946.58	123.901	835.207
114706	V4	male	76	No Data	skeletal muscle	2537.9	1754.34	2809.74	482.767	1440.05	1603.08	71.6447	99.8945	2647.92	30.0362	688.198	2547.46	4340.66	499.932	1236.88	3275.18	99.9839	801.062	42.8198	161.821	581.047	576.319	1882.83	526.047	1362.96	677.308	114.384	149.022	152.69	110.266	1744.73	885.89	2530.31	162.328	231.373	1594.38	2188.08	752.531	2321.33	670.415	138.583	886.321	130.926	300.873
114709	V7	male	27	No Data	skeletal muscle	1724.06	1192.26	1943.33	323.908	1856.17	1425.65	46.0941	110.917	2044.37	25.8046	695.101	3338.05	3742.14	1005.75	1951.12	3625.16	103.159	1072.01	38.66	150.178	1558.07	1190.63	2882.54	238.739	3749.95	1227.02	143.541	208.872	117.02	111.751	2824.79	600.271	2428.51	798.099	315.13	2398.49	1347.36	963.694	2040.86	2176.93	563.078	1479.69	128.958	1374.77
114710	V9	male	76	No Data	skeletal muscle	2033.42	1493.64	2120.55	287.277	1788.01	1566.29	50.7107	99.7983	1861.03	28.0172	653.921	2479.25	3576.79	912.851	1823.48	2944.7	101.515	929.435	41.0552	151.126	1013.08	1124.61	2602.71	367.455	2589.36	1039.39	127.03	157.348	121.18	128.93	2087.92	639.565	2127.82	657.531	343.352	1553.78	1444.58	757.671	1696.79	1261.92	361.053	865.41	104.902	969.068
114712	V11	male	22	No Data	skeletal muscle	1817.17	1200.04	1893.23	283.956	1934.56	1469.34	46.7943	126.804	1787.29	24.4987	598.824	3481.88	3701.84	1175.19	2090.4	3617.79	103.49	1054.87	31.858	134.868	1562.03	1188.39	2851.77	117.84	4189.93	1138.99	168.032	182.084	120.5	129.724	2905.47	535.696	2657.41	928.318	324.325	2399.46	1210.23	1033.72	1744.53	2492.11	593.323	1427.98	161.106	1609.41
114716	V17	male	41	No Data	skeletal muscle	1558.84	933.622	1742.03	200.252	1784.97	1207.57	37.3776	114.955	1266.08	18.5021	501.251	2942.65	3388.24	996.502	1950.74	3310.11	120.005	1012.81	37.2108	140.515	1676.16	957.36	3033.71	120.637	3873.98	1117.52	126.129	215.766	129.586	130.608	2321.22	449.151	2382.12	796.295	253.806	2227.12	873.103	729.313	1507.55	2011.9	561.356	1067.14	112.997	1559.51
114717	V18	male	28	No Data	skeletal muscle	2096.95	1509.59	2187.07	320.436	1880.29	1435.79	49.2601	114.751	1884.67	19.4354	678.779	3221.03	4081.75	1167.15	1963.29	3293.98	99.2103	972.469	35.4719	133.828	1151.83	1181.49	2711.54	353.637	2982.53	1311.07	119.267	172.029	137.619	110.008	2669.79	540.337	2289.39	975.705	347.689	2206.9	1643.73	993.39	2233.6	1957.07	477.8	1146.45	101.222	1362.59
114719	V22	male	47	No Data	skeletal muscle	3194.54	1947.66	3549.4	445.642	1486.94	2128.29	65.8451	105.928	3447.64	57.1768	798.21	2856.06	5242.1	241.952	1081.44	4118.11	95.1602	976.003	35.0586	162.757	904.631	482.519	2285.37	356.494	1875.56	430.168	127.2	301.988	145.153	87.385	1645.75	721.19	3354.19	10.3679	180.15	1890.19	1983.23	887.465	1879.45	871.106	92.089	1163.91	101.766	205.514
114721	V28	male	16	No Data	skeletal muscle	2070.72	1630.52	2245.75	246.209	1647.17	1286.27	42.839	110.023	1763.72	16.2327	554.447	2765.61	3019.88	853.909	2213.08	3455.15	118.076	967.019	45.3511	145.93	1167.63	1218.33	2461.56	234.34	2913.48	1152.83	118.12	145.534	123.176	122.539	2508.63	619.194	1811.12	787.283	343.169	1398.71	1126.19	1082.1	2066.78	1697.55	411.989	918.69	119.399	911.26
mean expression transformed to 1000
Database BB					probe	201676_x_at	210759_s_at	211746_x_at	201316_at	201317_s_at	201532_at	232648_at	237300_at	203396_at	1560129_at	201274_at	208805_at	201114_x_at	216088_s_at	200876_s_at	214288_s_at	214289_at	200039_s_at	231323_at	238425_at	201400_at	202243_s_at	202244_at	228204_at	208827_at	200786_at	225214_at	237761_at	244801_at	244823_at	204219_s_at	201067_at	201068_s_at	201267_s_at	201252_at	209503_s_at	201699_at	201198_s_at	201199_s_at	200830_at	201388_at	200882_s_at	210459_at	210460_s_at
GSM number	Library	Gender	Age	Race	Muscle	A1a	A1b	A1c	A2a	A2b	A3a	A3b	A3c	A4	A5a	A5b	A6	A7a	A7b	B1a	B1b	B1c	B2a	B2b	B2c	B3	B4a	B4b	B4c	B6	B7a	B7b	B7c	B7d	B7e	C1	C2a	C2b	C3	C4	C5	C6	D01a	D01b	D02	D03	D04a	D04b	D04c
114642	M01	female	34	Asian	rectus abdominis	1310.06	1151.2	1321.99	1042.71	949.07	999.462	873.584	1320.61	1375.8	919.221	1533.02	1212.24	918.192	137.229	429.383	982.191	1186.98	758.207	1210.77	1181.47	494.506	576.208	1084.01	2464.44	672.907	665.621	1010.12	1146.94	746.404	1009.78	972.436	906.529	1083.31	49.3432	1466.38	966.223	1433.8	643.583	1224.98	570.976	1.01	953.292	598.254	170.955
114643	M02	female	65	White	rectus abdominis	885.458	1128.96	864.691	1092.41	1192.57	988.024	1039.68	1020.6	876.512	914.178	872.554	912.648	888.147	998.695	1341.18	981.85	1187.69	1162.71	756.027	869.851	1236.66	1310.72	986.55	742.344	1248.57	1261.95	897.992	1042.08	1103.04	950.719	893.02	900.882	984.223	1465.79	1146.64	803.19	844.587	897.406	882.18	1169.38	1318.37	903.302	1078.55	1332.59
114649	M08	female	55	White	rectus abdominis	1019.88	1115.04	1027.81	696.092	942.262	711.681	635.171	947.188	689.461	953.763	968.201	906.471	753.553	1436.53	1230.64	855.804	871.361	1065.97	885.822	757.54	1314.34	1630.2	1144.22	1049.8	1165.52	1460.28	1186.06	901.612	738.332	1177.95	1080.7	800.797	665	1364.91	1328.48	933.706	760.195	1112.83	873.775	1384.7	1825.93	965.215	868.553	1397.44
114650	M09	female	39	Asian	rectus abdominis	825.583	742.402	840.725	990.67	871.81	909.869	1114.59	783.341	903.718	955.244	770.038	879.886	1092.13	1159.71	1175.05	1094.05	942.038	841.657	887.301	1072.56	1079.49	871.462	976.146	831.533	1159.69	850.138	1126.18	966.971	933.825	965.589	921.494	987.637	1017.03	1295.27	606.117	1246.18	969.588	950.025	965.815	1465.26	1544.28	1164.36	789.577	1378.65
114651	M10	female	73	Asian	rectus abdominis	842.321	795.593	856.699	832.207	1007.45	813.466	739.723	1344.6	951.723	953.162	933.378	1037.21	884.352	1212.69	1039.98	936.276	973.945	1057.84	995.761	913.552	1137.53	1043.03	1046.82	900.199	1180.18	1255.99	989.611	1043.87	1055.71	888.039	1041.1	896.718	956.707	1332.57	1276.34	1084.82	862.346	1163.94	928.103	1331.34	1719.54	1199.22	735.769	1382.51
114654	M15	female	56	White	rectus abdominis	1054.5	1078.31	1036.88	932.632	1007.91	1201.62	960.645	864.243	992.261	409.526	1420.09	949.115	1012.18	887.339	991.863	1026.7	1026.65	1137.84	1015.8	996.079	946.818	857.033	933.185	1167.03	730.061	830.484	1223.58	844.589	1085.01	834.03	1010.14	1021.3	1072.13	601.163	1131.61	1067.38	1051.28	996.434	1030.58	838.115	474.791	1074.54	488.843	839.33
114656	M19	female	62	White	rectus abdominis	923.876	1010.72	884.511	843.556	1010.45	970.88	1026.92	1197.45	793.096	1496.82	832.333	1059.93	926.828	1367.82	1032.17	836.172	836.246	901.325	980.126	696.456	1334.35	1179.71	868.46	839.285	1215.02	1223.68	986.779	1131.04	884.099	1114.61	1216.62	925.086	948.756	2054.59	778.805	1025.33	712.971	1214.6	889.623	1326.13	1328.49	1143.56	1665.24	1470.31
114659	M25	female	43	White	rectus abdominis	926.76	1032.4	894.56	795.235	1006.71	951.918	1111.97	1115.47	803.075	1772.04	847.126	1088.19	905.96	1368.32	1020.77	822.13	800.72	909.348	969.459	733.682	1347.34	1164.63	852.047	772.964	1176.46	1214.43	1055.44	1130.6	942.01	1134.05	1208.23	948.649	947.244	2083.85	774.937	1028.45	708.882	1248.68	930.156	1344.36	1233.17	1122.91	1747.34	1455.83
114660	M27	female	48	Hispanic	rectus abdominis	1098.72	1103.56	1059.3	1213.6	1135.29	971.854	880.885	1013.17	953.063	1310.27	936.037	936.019	980.612	1092.43	1035.69	965.257	845.902	1088.27	1021.61	1229.13	1030.52	987.738	939.565	772.453	1140.33	942.446	1233.06	663.318	951.593	848.324	1007.64	929.487	1060.33	951.033	962.652	968.419	825.631	907.129	1032.81	1028.66	803.349	944.383	2007.58	967.173
114664	M33	female	29	white	rectus abdominis	895.128	831.705	952.759	777.716	1021.42	887.406	786.382	1136.35	1013.51	809.475	891.492	814.204	965.311	1072.85	1093.64	1101.48	996.603	996.286	1210.28	1421.37	1149.62	1052.24	1055.73	797.862	1185.3	1062.35	954.685	1231.52	1266.52	1006.21	1052.64	967.108	855.303	1356.47	1146.88	1028.92	998.412	1154.97	958.562	1188.38	1446.31	1073.64	644.973	1276.13
114669	M43	female	55	Hispanic	rectus abdominis	1007.62	908.511	1044.93	1110.42	1049.23	1060.76	821.977	1299.54	1061.84	947.207	920.29	822.274	1069.1	908.507	948.485	1018.07	931.253	850.678	793.214	943.262	939.731	956.408	1080.55	566.207	978.883	1021.86	963.619	966.47	745.772	1036.36	1036.73	777.393	958.393	888.487	1419.54	882.597	1017.7	1137.82	1033.81	964.639	844.171	949.599	855.201	1068.1
114670	M44	female	65	No Data	rectus abdominis	939.287	968.944	925.673	1020.37	956.891	972.16	990.404	625.402	926.14	669.538	919.953	790.042	1009.66	1327.83	877.784	938.799	893.416	1089.02	1277.67	1069.04	1268.62	1014.62	939.931	904.345	945.049	1283.92	1069.37	1008.28	1195.46	888.234	1029.14	1080.1	1136.21	1043.35	718.957	876.179	1034.45	1336.65	848.182	1050.13	1668.87	1075.89	733.531	999.473
114672	M47	female	36	Hispanic	rectus abdominis	1019.22	1004.12	1030.44	1132.51	1087.14	886.325	987.887	1187.93	946.177	830.062	940.033	964.279	819.185	961.71	1350.86	1164.75	931.12	985.748	782.877	602.878	910.383	1089.26	1113.74	957.054	916.64	1283.83	949.542	778.581	1135.86	864.81	1049.76	820.687	894.087	815.66	968.469	1124.95	1040.41	977.895	1038.46	968.593	967.694	1011.2	644.815	928.745
114675	M50	female	54	No Data	rectus abdominis	1103.44	1024.65	1085.27	1068.28	1167.06	1173.44	1068.16	1020.41	951.853	1476.47	1221.31	1155.86	1025.66	1006.47	1038.72	1023.98	966.621	1093.24	992.181	825.078	977.058	1108.27	919.138	639.471	1008.93	1031.88	922.027	1122.54	1108.23	862.659	954.654	921.287	1062.08	672.362	648.435	998.231	848.275	781.107	999.28	852.367	322.709	1032.86	1455.66	856.126
114676	M51	female	54	No Data	rectus abdominis	930.849	974.537	909.681	853.598	1038.74	947.851	954.636	803.038	835.708	701.622	989.433	966.939	876.505	1210.45	1208.13	983.394	1102.67	1071.38	1090.2	1097.29	1135.24	1176.44	1082.62	755.913	1158.94	1033.81	971.134	971.447	1319.52	1068.52	1050.9	1028.55	1138.93	1215.11	910.692	1170.16	986.744	992.555	1002.6	1132.52	1238.06	1062.67	627.282	1208.64
114680	M55	female	77	White	rectus abdominis	874.459	883.914	926.585	1067.86	1040.12	1075.67	1172.82	888.04	1182.61	941.655	1157.8	876.459	1194.8	846.762	830.441	1024.17	1152.96	1015.57	917.226	1034.6	1015.24	862.29	982.66	1224.2	897.414	746.707	934.568	913.988	901.317	881.847	838.974	980.251	1160.78	679.292	1248.61	1006.65	1088.57	900.884	848.572	899.944	824.987	1007.62	651.984	891.785
114683	M58	female	54	Asian	rectus abdominis	1115.38	1103.58	1123.33	1038.18	961.978	945.828	1075.43	859.492	1190.95	660.266	984.139	1219.67	1030.54	803.12	904.746	1020.04	1095.9	891.337	1068.3	1160.97	683.453	827.822	948.98	1405.54	938.633	746.919	957.556	1155.75	1160.22	1053.03	1041.9	1064.16	1003.77	565.917	770.889	992.195	1332.72	854.213	1033.05	734.401	352.049	786.384	595.772	692.792
114684	M59	female	81	Unknown	rectus abdominis	1032.88	1211.38	1008.86	796.125	1108.05	893.468	983.006	952.94	779.628	868.928	832.318	1249.31	770.089	1138.83	1307.87	1016.61	833.2	1088.68	858.084	837.619	1204.87	1377.49	1016.22	596.739	1193.73	1344.87	974.952	901.559	866.82	1310.59	1074.13	1055.09	819.179	1301	1030.7	1023.81	792.456	997.343	814.386	1166.43	1328.95	1026.15	1501.58	1300.79
114685	M60	female	76	White	rectus abdominis	944.398	1049.75	939.001	1024.56	1010.6	1097.06	1002.15	1082.29	1025.48	1259.11	959.99	996.336	980.122	1022.13	1176.88	1110.36	998.06	1097.09	943.74	881.436	951.418	1256.71	1064.12	942.007	1045.86	996.547	704.469	913.219	958.378	1091.55	932.363	1271.34	886.923	1316.42	1383.14	928.973	986.993	960.951	935.943	895.667	1528.48	981.129	1170.92	1129.95
114686	M61	female	67	White	rectus abdominis	1012.27	1108.45	1019.68	910.609	1135.32	1115.71	1193.71	1164.37	991.035	1324.91	774.172	1038.91	1011.16	1338.7	1020.87	845.438	908.944	1121.12	872.051	680.879	1189.97	1130.98	967.901	590.129	1197.98	1065.34	1122.88	808.855	885.677	1153.81	1082.64	765.22	925.618	1132.57	775.865	972.063	855.121	893.686	917.534	1088.33	1363.88	935.514	1836.08	1222.99
114688	M63	female	76	White	rectus abdominis	985.374	919.251	963.31	1267.42	798.492	1121.66	1527.82	707.771	1205.62	1027.87	932.781	940.515	1173.73	702.53	772.394	1136.4	1090.27	914.493	826.217	643.699	740.337	716.996	1022.55	978.268	815.683	710.912	987.558	987.173	735.73	1031.3	843.156	940.422	1042.6	741.621	815.305	1013.18	1259.55	858.445	1169.33	883.228	973.466	1173.81	1184.06	753.901
114690	M66	female	81	Unknown	rectus abdominis	1102.91	902.384	1136.9	1126.51	886.726	1046.47	1007.84	954.418	1161.77	701.67	1157.46	1053.82	1159.39	637.567	886.447	1130.52	1220.59	1055.59	1308.41	1541.95	452.429	610.847	1169.68	1049	519.652	766.648	767.167	973.002	1268.68	934.44	936.42	1257.98	967.866	130.15	1223.65	1143.85	1178.33	1097.06	1405.83	314.734	56.3394	801.62	611.868	264.121
114694	M70	female	40	White	rectus abdominis	1015.54	974.662	1032.53	1121.45	940.611	1184.49	871.04	874.66	1171.73	922.896	986.452	952.853	1225.85	896.736	773.763	930.626	1115.96	872.825	1105.78	1486.61	864.659	690.453	886.271	1387.46	906.236	749.317	1020.81	1342.79	1080.01	885.287	826.049	1187.27	1167.7	787.394	809.317	917	1094.4	886.67	917.132	859.67	1014.5	825.506	690.518	738.794
114698	M74	female	41	White	rectus abdominis	1075.36	1004.57	1070.21	1240.44	832.821	1147.36	1289.22	818.321	1131.1	1384.97	1094.41	951.461	1178.31	682.98	729.279	1068.36	1019.59	884.546	1433.44	1236.62	769.327	694.796	939.596	1883.84	785.696	766.951	777.835	931.344	789.065	982.482	857.095	1428.05	1047.3	665.549	709.267	798.623	1302.65	909.513	1164.4	806.843	816.409	864.678	1062.14	624.434
114701	M77	female	72	No Data	rectus abdominis	1058.75	971.423	1043.65	1004.84	841.29	925.553	884.346	1018.35	1086.13	789.131	1125.19	1225.36	1148.61	782.089	782.955	986.571	1071.3	1049.23	797.661	1086.38	826.072	813.636	979.299	781.918	816.618	683.115	1213.01	1122.46	1142.72	1025.78	1042.08	1138	1198.54	490.125	948.308	998.907	1013.93	1125.6	1154.92	735.203	386.124	920.975	753.906	648.443
					mean	1000	1000	1000	1000	1000	1000	1000	1000	1000	1000	1000	1000	1000	1000	1000	1000	1000	1000	1000	1000	1000	1000	1000	1000	1000	1000	1000	1000	1000	1000	1000	1000	1000	1000	1000	1000	1000	1000	1000	1000	1000	1000	1000	1000
GSM number	Library	Gender	Age	Race	Muscle	A1a	A1b	A1c	A2a	A2b	A3a	A3b	A3c	A4	A5a	A5b	A6	A7a	A7b	B1a	B1b	B1c	B2a	B2b	B2c	B3	B4a	B4b	B4c	B6	B7a	B7b	B7c	B7d	B7e	C1	C2a	C2b	C3	C4	C5	C6	D01a	D01b	D02	D03	D04a	D04b	D04c
114645	M04	male	83	White	rectus abdominis	1053.66	1079.63	1041.47	1042.59	912.1	1153.85	969.34	929.069	963.992	1634.24	1114.28	967.091	933.969	1042.09	1156.73	1112.69	1054.43	1161.57	1177.09	1285.65	957.173	1281.62	1050.32	844.254	1003.58	865.871	927.321	1061.42	1233.36	1123.3	961.858	1350.63	985.864	683.353	844.636	876.911	936.61	993.215	998.418	982.518	729.621	952.651	1594.31	767.323
114646	M05	male	47	White	rectus abdominis	948.577	1091.57	918.342	702.183	999.954	773.199	1010.58	1075.46	699.543	940.521	910.267	1005.36	884.07	1463.9	1115.32	862.397	1027.32	1241.94	1150.45	994.468	1398.89	1168.17	880.541	831.096	1042.49	1044	1039.77	1010.83	1071.81	956.666	1136.48	1155.2	1081.86	1583.11	1288	1034.62	788.178	1042.29	914.867	1272.19	2012.08	1024.17	1259.12	1458.33
114647	M06	male	46	White	rectus abdominis	1039.63	1173.81	966.219	1038.07	1043.92	922.136	1225.86	999.396	785.459	1012.51	722.665	974.178	884.295	838.905	942.355	828.488	915.83	943.808	1011.19	925.354	1231.06	1174.78	1066.22	747.341	1144	1309.07	908.713	924.585	744.59	886.743	972.556	1031.31	820.938	1889.14	909.724	934.277	960.862	1027.23	817.415	1374.5	1792.4	1138.27	810.659	1308.52
114648	M07	male	29	White	rectus abdominis	1111.7	1103.36	1130.98	812.369	1007.93	969.125	642.949	1153.83	1002.58	678.813	1128.43	868.036	929.061	930.387	1072.08	959.216	1208.54	669.735	855.676	895.401	1302.88	1061.77	1245.13	1013.06	1027.72	1014.58	1254.22	1089.85	630.147	1138.84	1147.84	561.382	911.266	1484.83	1278.05	815.266	1222.88	907.972	985.722	870.994	1357.33	762.422	669.317	1322.6
114652	M11	male	39	White	rectus abdominis	941.931	1113.59	896.334	947.878	1089.09	920.811	921.35	776.063	715.239	694.209	698.317	823.448	913.315	1472.58	1145.47	998.134	883.538	1208.72	1076.13	810.697	1198.03	1391.58	1047.87	617.672	1289.88	1340.6	1131.02	1046.22	977.555	1058.28	1075.81	827.462	1024.35	1835.26	663.475	1016.51	788.006	1047.19	798.901	1460.04	2417.24	1015.75	701.652	1304.69
114653	M14	male	44	White	rectus abdominis	1065.72	1061.15	1077.53	957.657	1066.66	931.327	915.392	972.827	1026.5	876.694	1044.16	1007.19	1023.98	928.401	889.061	1009.56	837.705	1043.27	905.187	791.175	941.27	1049	1102.85	649.915	989.522	952.361	1210.88	1062.52	923.446	1014.84	1080.36	875.326	996.12	808.538	868.042	1009.65	963.139	1032.17	1009.79	977.892	621.866	1031.12	796.482	851.334
114655	M18	male	54	No Data	rectus abdominis	1252.8	1307.09	1237.14	896.458	994.543	1065.79	901.263	1176.9	958.198	836.732	1068.06	1005.63	815.093	932.266	1035.36	928.322	1133.57	1099.99	1116.26	1122.31	1113.79	1192.67	977.502	532.338	1069.66	974.584	1115.12	1144.48	895.993	1303.41	1162.15	1182.46	915.39	1102.9	879.742	922.558	913.576	790.322	888.956	1046.03	825.175	913.799	1425.64	999.793
114657	M23	male	46	Hispanic	rectus abdominis	1120.56	1094.92	1112.67	921.827	989.96	955.202	740.027	917.44	994.519	579.946	1149.11	1063.83	1012.32	874.998	844.023	955.136	1290.36	1095.42	1102.42	1029.15	860.536	988.379	1047.66	1288.92	1011.87	740.834	1059.62	1072.63	895.847	1022.72	1044.86	941.533	1129.41	609.002	1019.69	789.013	1276.97	825.526	1014.54	952.118	597.947	872.777	634.782	753.001
114658	M24	male	49	White	rectus abdominis	1133.58	1144.13	1130.77	979.289	1109.35	903.769	937.167	1264.82	912.741	1000.24	873.233	934.839	731.07	942.894	1199.39	1053.42	1004.77	942.995	901.539	1195.56	985.344	1118.75	1055.97	682.261	1177.9	1221.3	844.988	1039.31	1018.27	911.691	1080.99	1027.15	748.982	1035.69	965.69	1081.32	1143.15	881.162	1039.49	1119.14	882.463	906.243	808.579	879.223
114661	M28	male	43	Hispanic	rectus abdominis	956.942	918.769	951.287	935.133	965.896	821.201	911.844	846.441	1106.83	1115.65	942.096	1011.56	1084.05	975.079	953.916	1173.34	985.259	1146.41	966.923	1098.25	1071.53	951.872	1016.35	333.124	1089.1	955.84	1098.45	841.428	1077.26	826.624	1043.94	988.792	1070.66	824.708	830.74	1180.87	747.963	1278.33	1083.66	1148.13	888.625	1065.92	979.154	925.719
114662	M30	male	48	White	rectus abdominis	1039.42	1019.3	1009.66	1006.16	1020.72	1012.69	894.709	999.105	834.811	1004.67	1195.67	1029.35	952.888	1077.55	979.89	918.683	1047.13	956.022	1077.89	923.126	860.627	1030.19	967.331	921.435	939.842	896.708	1007.85	913.225	973.316	858.729	989.03	1190.84	1129.69	948.743	1508.25	835.421	934.099	1169.86	997.425	1044.71	917.739	1042.14	1357.28	1095.54
114663	M31	male	39	Filipino	rectus abdominis	987.803	963.907	988.983	1382.22	654.735	1060.71	1455.74	829.637	1497.04	1043.16	879.922	960.847	1238.18	412.091	469.163	836.897	722.588	735.594	987.066	1010.78	689.63	685.853	849.354	2467.65	630.143	554.725	965.515	1071.42	928.066	904.091	907.429	767.755	1166.63	337.821	627.518	922.275	1137.04	960.846	1226.84	881.045	340.954	1044.9	1351.8	549.399
114665	M34	male	29	Asian	rectus abdominis	1014.89	951.382	1026.12	1031.23	939.026	834.067	784.721	1353.93	1016.54	1217.07	883.452	1067.41	1006.24	1071.53	1078.3	1018.5	1110.95	1073.3	1207.49	922.786	886.624	924.278	987.229	1043.25	1009.12	1155.98	990.245	1086.01	1054.56	1068.71	994.98	933.132	941.437	892.973	882.636	1179.78	893.215	1171.37	1122.95	1062.52	628.497	932.55	1054.93	826.725
114666	M37	male	37	Asian	rectus abdominis	995.857	955.918	1020.95	1142.43	994.833	933.927	902.1	1235.19	1002.36	1110.96	933.991	952.88	909.096	933.255	1074.64	1077.18	959.404	927.554	850.615	954.452	788.67	898.888	1073.77	924.979	1025.18	1267.6	851.861	919.162	1179.03	1010.17	1095.19	1029.47	811.396	789.277	930.559	1137.8	1107.49	987.693	1114.06	921.428	778.444	1028.58	1006.85	850.517
114667	M38	male	27	Hispanic	rectus abdominis	1039.59	987.934	1038.59	993.891	973.577	931.848	760.431	849.923	1085.06	1159.35	1050.36	1138.06	1194.76	1198.58	804.065	878.227	1153.98	963.22	1166.82	934.959	857.622	1000.37	937.981	1328.08	877.998	779.332	1014.35	1141.44	890.775	1081.06	1026.73	1316.57	1132.58	849.939	1161.97	746.02	825.698	1252.43	967.766	842.836	738.177	905.048	977.745	831.027
114671	M46	male	53	White	rectus abdominis	885.637	760.64	919.49	1103.3	828.837	1077.02	1003.63	814.58	1221.87	1032.29	845.818	858.689	1202.71	655.004	700.376	1169.02	1069.34	922.758	1055.13	998.508	826.751	742.92	1087.21	1051.82	801.181	752.521	867.973	1165.98	839.384	961.556	850.708	943.624	1202.34	714.012	698.387	971.83	986.884	978.858	1143.62	844.232	824.036	1078.41	1061.57	788.53
114673	M48	male	70	Asian	rectus abdominis	988.029	883.345	1044.41	936.189	933.346	1102.57	2003.74	1018.61	1199.3	1332.68	1157.39	1051.39	1212.52	697.054	630.689	994.872	964.867	714.695	1005.96	1178.19	834.102	672.962	848.222	1184.55	793.589	614.699	867.271	935.878	894.52	920.136	845.368	820.199	998.347	470.179	1103.02	1073.44	1356.76	777.934	897.398	742.379	426.493	1059.3	709.46	656.322
114674	M49	male	55	No Data	rectus abdominis	1025.53	1122.1	1052.81	684.834	1056.24	832.082	662.354	912.865	860.794	724.051	1484.54	967.963	795.165	913.883	1236.62	1034.33	976.103	786.934	858.72	777.633	1243.56	1314.64	1277.64	1531.36	972.034	1532.33	1388.55	753.987	558.962	1039.63	1152.8	482.305	768.109	1469.33	1534.42	881.143	1098.21	716.05	981.089	1044.93	1353.59	850.464	763.448	1402.51
114677	M52	male	80	No Data	rectus abdominis	957.166	887.092	986.719	1095.3	918.144	1154.97	1327.52	909.105	1182.21	942.155	969.775	805.809	1300.66	791.639	664.015	1011.7	1047.35	932.789	921.155	1230.62	846.556	771.555	961.563	1845.74	769.624	623.58	956.519	911.629	792.963	832.45	842.966	1036.1	1048.71	590.327	1136.09	852.474	1236.91	971.806	915.092	812.651	587.285	892.634	764.325	797.689
114678	M53	male	63	No Data	rectus abdominis	998.866	910.016	986.313	751.639	924.11	936.067	631.65	849.735	1160.85	758.4	907.347	1177.23	898.392	728.693	1193.79	1030.82	1372.28	888.191	902.327	1077.14	1134.37	907.595	1127.51	1304.67	961.574	946.059	1317.93	1043.4	770.039	1050.28	964.755	662.763	1063.86	918.474	925.069	1147.65	1048.36	1334.56	1059	861.384	472.904	1027.19	553.426	1324.57
114679	M54	male	75	Indian	rectus abdominis	1090.01	1086.78	1093.78	1142.31	1020.8	986.122	1121.75	1330.26	954.926	643.369	925.912	903.739	919.178	889.471	1181.02	1095.54	1058.53	898.006	759.918	663.776	819.147	924.095	1081.29	1166.12	838.398	1149.81	813.943	849.262	1319.54	924.224	1068.19	1011.85	876.764	733.463	922.52	1171.72	1154.84	1059.28	1148.25	827.338	715.99	944.483	942.138	720.807
114681	M56	male	76	White	rectus abdominis	943.162	1071.96	955.863	745.308	1107.11	890.487	871.004	1296.72	941.717	1067.9	792.18	1050.86	875.56	1371.18	1113.87	906.522	855.839	1036.97	839.058	723.121	1340.58	1289.02	1065.27	672.705	1181.67	1418.98	1106.95	769.872	798.127	1086.52	1129.61	886.705	762.717	1816.44	1016.41	1048.68	875.197	1066.79	849.964	1398.34	1709	1119.16	1464.18	1411.4
114682	M57	male	77	No Data	rectus abdominis	846.322	895.72	783.491	776.562	1136.43	977.306	1057.33	993.422	645.316	838.684	788.44	1030.93	857.934	1350.78	1209.89	965.146	762.652	1065.49	848.826	852.586	1419.47	1220.66	951.179	609.535	1465.07	1332.28	1021.79	981.847	1026.96	1100.28	1073.55	1162.75	923.461	1886.12	982.334	1257.47	676.108	1120.71	986.745	1427.9	2455.72	1318.67	1469.06	1614.24
114687	M62	male	78	White	rectus abdominis	1063.2	1007.34	1095.44	1064.23	1112.21	1071.51	838.452	848.605	1155.63	710.418	1045.78	900.112	740.174	764.105	1362.13	1198.41	1026.77	1200.37	1170.01	984.301	914.18	1184.84	1162.28	914.654	845.645	1178.62	1073.91	843.477	999.567	962.104	983.368	1030.66	964.468	707.954	1329.73	1022.97	1229.32	897.295	1107.95	826.64	573.195	904.44	804.683	691.391
114689	M66	male	63	White	rectus abdominis	898.296	821.318	895.752	1334.61	881.018	1266.1	1556.42	820.024	1279.78	1672.02	1021.49	1022.08	1469.87	674.108	627.661	1020.86	1047.94	974.416	1228.37	1160.59	645.117	608.473	956.243	1646.14	736.419	636.129	651.099	1099.33	970.562	767.732	707.394	1240.66	1196.52	539.594	904.872	939.675	1174.48	969.696	986.673	567.786	551.437	934.351	751.268	595.423
114691	M67	male	68	White	rectus abdominis	977.26	819.53	968.787	1254.02	805.957	1337.02	1378.46	697.365	1281.25	931.07	1118.48	880.101	1498.04	678.364	539.866	989.453	1240.21	843.328	1284.54	1368.75	572.551	459.256	867.953	2225.71	635.971	488.859	748.509	1046.66	978.79	777.018	675.992	1153.8	1225.26	357.033	827.566	894.573	1102.26	1114.65	1003.43	523.74	550.579	771.526	637.594	411.978
114692	M68	male	51	No Data	rectus abdominis	904.474	882.852	928.98	1051.35	1034.79	941.734	1022.75	891.445	1102.87	874.892	1362.48	1029.95	1289.88	934.61	792.335	1044.72	1084.2	1026.6	1165.16	1187.16	676.119	738.537	900.887	987.66	874.941	624.381	937.125	1139.9	1331.82	959.031	786.822	1606.38	1316.5	293.205	1068.61	1039.32	1253.51	1040.78	1181.71	617.052	378.801	792.482	664.763	479.794
114693	M69	male	49	No Data	rectus abdominis	1102.14	1117.81	1083.33	1007.67	1061.49	1151.89	994.275	1044.4	1008.42	918.43	1091.17	1065.46	948.49	1019.44	1090.99	1044.85	793.6	1124.34	1004.56	1032.37	871.413	947.293	894.045	993.825	979.627	1075.9	884.073	1073.31	1093.01	881.931	1018.26	1067.74	1003.78	797.729	797.649	924.784	867.11	856.573	1112.07	923.495	409.084	1061.79	865.12	812.648
114695	M71	male	38	White	rectus abdominis	891.576	901.379	895.671	882.768	967.312	935.03	850.025	882.207	889.014	1048.55	960.821	1151.06	998.748	1200.06	1142.16	979.696	846.154	1166.29	953.749	1166.31	1243.51	896.87	851.204	811.39	977.458	929.686	742.886	1071.6	1336.86	962.423	1014.89	1146.13	965.886	1102.26	1107.58	995.097	929.018	1070.36	829.625	1099.52	1215.87	1194.4	875.416	1329.19
114696	M72	male	57	White	rectus abdominis	864.553	800.487	894.82	997.665	802.991	935.141	897.993	1354.88	1075.99	877.597	898.781	1056.92	990.193	944.731	932.111	1118.73	1118.07	1002.67	892.602	906.384	1181.42	985.35	1094.51	589.621	1124.38	847.382	1101.46	1021.14	1207.83	1051.4	1013.48	782.667	926.059	903.683	1000.69	1013.93	812.062	1285.39	999.078	1260.61	1641.47	1145.41	696.652	1165.31
114697	M73	male	64	Black	rectus abdominis	951.543	1145.08	936.389	778.095	1160.9	1092.78	717.832	947.628	767.227	1037.18	953.935	1026.51	851.59	1133.11	1274.23	841.72	1047.18	1043.69	1102.67	1284.59	1213.75	1157.62	929.197	629.811	1230.29	1135.52	1134.71	1053.08	919.673	1272.97	1065.03	871.743	1065.33	1823.98	1066.48	857.944	1105.28	786.736	758.804	1190.5	2099.64	914.798	1022.77	1519.8
114699	M75	male	54	No Data	rectus abdominis	973.596	945.146	975.636	1087.93	1018.87	1025.79	1052.42	950.166	833.64	1556.45	844.371	843.977	940.211	1063.73	1010.39	977.156	787.644	996.088	982.41	873.771	1219.44	1217.4	993.493	629.233	1230.8	1256.92	949.365	799.268	1118.17	845.405	918.741	976.003	923.276	1178.92	777.536	1132.76	916.648	960.428	1052.52	1219.97	809.74	1162.87	1194.84	1106.07
114700	M76	male	51	White	rectus abdominis	1087.08	1009.6	1054.03	950.128	1084.28	1180.43	1055.67	885.743	1005.67	1309.3	1139.26	1085.01	877.576	1051.13	1106.15	1014.99	777.223	1019.07	1031.13	921.495	870.82	992.731	890.305	862.393	1038.95	1074.39	1030.6	916.552	1248.11	916.293	967.628	956.712	1169.09	828.76	1186.97	1050.87	827.995	854.414	1049.34	738.077	693.593	1053.54	1363.92	980.675
114702	M78	male	75	White	rectus abdominis	952.29	823.049	986.6	1139.7	1057.07	958.644	985.195	1025.19	1116.59	988.015	1088.28	1087.96	1183.88	1315.71	891.72	1112.63	1042.21	1079.03	880.59	1189.77	573.831	560.954	764.379	558.691	775.305	655.051	935.665	1085.53	1119.3	1205.2	1076.81	1357.64	1109.91	266.945	850.19	1228.41	890.529	1069.5	1154.52	613.286	335.897	1102.05	1636.47	704.851
114703	M79	male	74	White	rectus abdominis	1034.44	1128.72	1046.84	1378.79	1169.4	1089.72	1145.43	916.73	1016.93	1151.94	1143.15	1193.4	1023.77	1185.6	1145.32	1022.09	816.575	1081.82	884.186	810.777	965.267	1163.26	975.535	1093.66	963.185	1035.32	897.669	853.001	1273.28	1088.47	992.59	1102.63	906.159	887.998	817.104	914.596	978.8	833.566	948.892	786.637	433.662	940.877	1354.65	886.1
114644	M03	male	71	White	rectus abdominis	957.635	1207.46	900.737	821.824	1176.21	860.446	889.177	1000.01	563.514	897.518	994.949	1046.54	645.04	1671.24	1447.93	835.08	821.11	1062.84	818.975	794.679	1615.39	1488.21	1016.98	567.797	1283.88	1549.7	1234.29	949.247	933.565	1158.98	1132.08	802.642	793.001	2265.65	1063.14	1016.55	775.789	896.534	843.331	1408.66	2243.09	1125.3	1221.91	1906.01
114668	M40	male	24	Hispanic	rectus abdominis	904.522	806.114	967.064	1226.41	980.182	1007.49	963.436	1230.29	1135.1	782.323	871.646	954.621	968.018	871.861	946.989	981.458	1108.77	924.058	857.188	923.35	828.982	837.591	996.994	897.533	1192	1068.49	917.79	1211.52	974.948	1070.08	998.762	719.295	923.883	772.657	1224.91	1081.84	1065.05	970.49	1010.09	1308.76	990.391	969.485	754.032	970.948
						1000	1000	1000	1000	1000	1000	1000	1000	1000	1000	1000	1000	1000	1000	1000	1000	1000	1000	1000	1000	1000	1000	1000	1000	1000	1000	1000	1000	1000	1000	1000	1000	1000	1000	1000	1000	1000	1000	1000	1000	1000	1000	1000	1000
GSM number	Library	Gender	Age	Race	Muscle	A1a	A1b	A1c	A2a	A2b	A3a	A3b	A3c	A4	A5a	A5b	A6	A7a	A7b	B1a	B1b	B1c	B2a	B2b	B2c	B3	B4a	B4b	B4c	B6	B7a	B7b	B7c	B7d	B7e	C1	C2a	C2b	C3	C4	C5	C6	D01a	D01b	D02	D03	D04a	D04b	D04c
114704	V1	female	32	No Data	skeletal muscle	1409.13	1424.77	1430.84	1084.6	1028.26	1248.4	1483.77	844.263	1075.89	2283.68	1153.86	1063.83	1337.25	476.326	742.213	1044.14	963.407	983.396	834.476	954.033	809.413	549.58	811.861	993.099	666.723	604.004	1063.59	1261.11	1425.88	694.629	729.994	1076.11	1327.48	160.444	698.84	1036.56	1252.44	882.667	820.048	647.875	203.351	857.638	1082.11	290.753
114705	V2	female	89	No Data	skeletal muscle	904.661	868.749	904.843	905.947	878.915	842.624	930.032	1035.49	1015.47	979.691	890.877	1028.3	1014.66	1186.95	1036.86	957.713	1035.2	978.255	1100	1045.31	970.987	1108.05	1090.53	913.664	1010.8	1031.07	951.044	931.655	970.532	1029.37	998.727	1159.87	844.511	982.56	1146.3	1053.03	904.746	1347.91	1077.18	1034.04	1291.15	1028.32	954.718	1049.51
114707	V5	female	48	No Data	skeletal muscle	1004.33	962.882	989.518	884.522	931.746	1080.4	818.812	980.709	902.546	750.808	1021.61	894.482	932.023	1002.96	1000.13	1029.13	1156.27	1014.61	1126.88	1104.84	1006.39	1118.47	1110.74	1121.84	996.661	1115.22	929.904	902.95	987.36	1082.04	985.165	947.925	1066.73	1012.87	1071.07	1021.74	878.554	1070.77	1007.96	1026.08	1012.8	974.961	708.793	1103.77
114708	V6	female	54	No Data	skeletal muscle	885.549	929.357	907.726	939.118	1050.7	850.05	915.072	1158.52	949.543	774.14	955.335	1042.49	876.709	1149.35	1105.61	993.891	1037.56	1032.29	897.197	1020.4	1233.14	1094.37	1042.77	897.328	1102.91	1147.51	1000.67	1084.64	896.099	1194.97	1056.94	905.718	854.308	1519.07	1083.31	1026.83	932.768	999.778	904.025	1118.79	1199.08	1085.06	969.677	1339.5
114711	V10	female	40	No Data	skeletal muscle	921.915	862.46	907.246	856.573	1033.39	1065.34	790.763	1153.43	835.715	871.232	945.312	960.479	890.914	1141.33	1044.59	961.582	926.209	1044.03	934.581	1066.06	1176.97	1175.58	1018.65	754.114	1255.99	999.947	1188.13	1158.8	923.443	1138.22	1071.82	852.371	866.596	1444.73	917.776	876.792	780.601	1036.98	840.016	1295.94	1160.31	1107.3	1094.81	1342.24
114713	V12	female	81	No Data	skeletal muscle	855.289	1020.7	832.847	766.452	1262.17	826.88	877.731	1074.08	864.434	689.047	1283.64	1015.36	847.448	1378.53	1233.14	986.285	1013.42	1159.19	1130.87	840.387	1109.81	1207.72	1027.35	786.828	1249.69	1315.76	728.943	841.909	933.482	1026.88	1113.24	1083.34	961.855	1054.43	1379.74	1041.8	964.497	578.128	858.633	957.006	1552.37	1140.75	940.005	1247.53
114714	V13	female	37	No Data	skeletal muscle	950.491	839.439	993.05	922.496	828.611	974.818	1070.81	883.602	1023.84	1318.28	922.185	1025.98	1094.67	933.116	924.127	1106.08	946.947	977.509	1045.38	777.234	1080.71	941.829	1055.34	703.701	1052.85	1050.01	964.443	1061.21	960.896	876.475	1135.68	880.817	1079.74	700.903	923.509	1195.74	740.001	1052.51	921.541	1222.26	1364.12	1174.58	1235.58	970.834
114715	V15	female	88	No Data	skeletal muscle	731.828	739.198	717.304	742.584	913.489	796.481	674.914	1040.3	585.783	194.59	695.48	991.757	825.178	1444.28	1228.66	888.304	1078.14	940.237	1085.98	1089.83	1114.3	1447.25	1199.82	1170.83	1078.95	1361.35	998.743	711.825	966.326	1199.17	1215.67	795.788	679.102	1955.54	1232.3	1022.78	726.264	1467.41	1142.05	1415.04	1389.68	930.434	848.446	1601.44
114718	V19	female	55	No Data	skeletal muscle	929.925	997.517	934.391	1028.01	1183.82	1023.28	981.044	998.507	963.877	895.415	962.871	1028.09	881.325	1063.23	1217.87	1023.53	855.609	1075.65	1021.84	964.407	1001.21	1138.1	957.495	1013.28	1055.14	957.047	1056.01	926.861	949.219	1058.18	1130.93	1019.84	979.229	1211.97	995.527	751.144	1061.79	860.738	1015.25	1025.26	968.173	953.222	1294.86	1034.39
114720	V23	female	32	No Data	skeletal muscle	1303.59	1242.03	1277.05	1680.31	889.582	1284.78	1389.07	785.764	1661.83	1277.37	1125.89	947.988	1266.57	375.9	568.095	1028.66	950.871	842.401	858.65	1006.74	572.739	421.437	786.01	1460.84	624.834	589.88	1095.5	1042.89	912.295	721.267	672.004	1180.01	1275.96	73.9514	674.763	963.009	1544.76	774.591	1323.1	448.294	174.003	783.852	884.749	182.157
114722	V30	female	52	No Data	skeletal muscle	1103.3	1112.9	1105.18	1189.38	999.31	1006.95	1067.99	1045.34	1121.07	965.753	1042.93	1001.25	1033.26	848.022	898.704	980.674	1036.37	952.442	964.155	1130.76	924.326	797.6	899.426	1184.48	905.449	828.191	1023.01	1076.15	1074.47	978.797	889.83	1098.22	1064.49	883.542	876.854	1010.57	1213.58	928.524	1090.19	809.42	684.97	963.88	986.252	837.875
						1000	1000	1000	1000	1000	1000	1000	1000	1000	1000	1000	1000	1000	1000	1000	1000	1000	1000	1000	1000	1000	1000	1000	1000	1000	1000	1000	1000	1000	1000	1000	1000	1000	1000	1000	1000	1000	1000	1000	1000	1000	1000	1000	1000
GSM number	Library	Gender	Age	Race	Muscle	A1a	A1b	A1c	A2a	A2b	A3a	A3b	A3c	A4	A5a	A5b	A6	A7a	A7b	B1a	B1b	B1c	B2a	B2b	B2c	B3	B4a	B4b	B4c	B6	B7a	B7b	B7c	B7d	B7e	C1	C2a	C2b	C3	C4	C5	C6	D01a	D01b	D02	D03	D04a	D04b	D04c
114706	V4	male	76	No Data	skeletal muscle	1234.9	1251.02	1250.39	1623.33	897.873	1118.6	1444.97	934.279	1398.31	1194.6	1167.04	954.86	1199.56	633.825	718.858	1001.5	925.972	877.989	1051.67	1084.43	493.647	618.135	755.943	1889.92	475.699	710.575	891.234	806.562	1185.51	914.658	788.797	1463.17	1123.87	271.911	834.943	899.151	1696.51	920.888	1293.01	439.552	357.523	886.98	1026.94	312.04
114709	V7	male	27	No Data	skeletal muscle	782.631	785.806	818.354	921.652	997.676	893.548	867.485	974.685	896.577	876.234	986.82	1029.14	901.856	1082.18	1046.68	996.724	1010.69	1034.66	1072.31	1028.48	1273.06	1131.46	1072.51	786.597	1245.77	1140.34	1084.43	1059.2	879.659	997.15	1148.29	930.384	920.877	1169.29	1018.25	1127.06	791.552	977.857	974.358	1248.86	1369.92	1207.92	1131.83	1244.36
114710	V9	male	76	No Data	skeletal muscle	989.433	1065.12	943.687	965.986	1114.83	1092.93	1022.76	933.379	982.771	1114.31	1108.91	929.292	988.464	1157.33	1059.78	900.444	940.155	1018.69	1008.33	1012.76	860.692	1206.21	1044.97	1320.15	903.741	1090.44	989.766	851.625	940.864	1069.48	943.955	1056.33	945.096	1101.41	1239.03	876.255	1120.04	927.179	945.132	827.366	931.464	866.054	822.821	1005.03
114712	V11	male	22	No Data	skeletal muscle	824.896	790.936	797.256	807.971	1039.81	920.932	880.662	1114.29	783.833	831.893	850.138	1073.48	892.145	1264.5	1121.39	994.697	1013.93	1018.12	883.64	923.627	1276.29	1129.33	1061.06	388.261	1391.93	1058.54	1269.46	923.358	905.817	1157.53	1181.08	830.296	1007.67	1360.08	1047.96	1127.52	710.988	1048.91	832.883	1429.68	1443.51	1165.71	1413.99	1456.74
114716	V17	male	41	No Data	skeletal muscle	758.506	665.765	775.235	673.359	1112.93	842.616	753.852	1075.14	668.59	735.869	850.017	1102.99	936.358	1263.39	1133.74	1012.18	1111.39	1110.08	913.912	941.65	1424.03	1026.82	1218.02	433.411	1352.1	1172.41	982.744	1167.8	1006.14	1083.4	1049.43	741.837	1058.05	1333.85	915.894	1255.98	676.952	892.477	839.724	1319.09	1448.21	1067.94	886.31	1617.39
114717	V18	male	28	No Data	skeletal muscle	951.902	994.954	920.993	911.773	1010.64	899.9	927.069	1008.38	826.539	659.958	963.648	993.064	983.704	1255.83	1053.2	905.666	972.002	938.587	983.877	916.501	941.129	1122.77	1008.88	1165.17	990.824	1218.46	901.045	872.367	1034.51	981.596	1085.28	837.489	868.123	1429.5	1123.45	1037.03	965.664	1007.99	1066.38	1122.73	1162.45	935.887	888.397	1233.34
114719	V22	male	47	No Data	skeletal muscle	1450.15	1283.68	1494.68	1268.03	799.221	1333.94	1239.2	930.848	1512	1941.53	1133.2	880.54	1263.35	260.337	580.136	1132.26	932.322	941.998	972.414	1114.62	739.149	458.54	850.319	1174.58	623.077	399.782	960.976	1531.4	1091.14	779.732	669.002	1117.8	1271.89	15.19	582.1	888.207	1165.11	900.507	897.299	499.737	224.045	950.138	893.178	186.019
114721	V28	male	16	No Data	skeletal muscle	1007.58	1162.73	999.403	827.891	1027.01	897.535	864.001	1029	931.383	645.61	940.225	1036.63	834.56	1082.61	1286.21	1056.53	1093.53	1059.88	1113.84	977.938	991.995	1306.72	988.301	841.911	1016.86	1209.45	920.344	787.682	956.363	1016.46	1134.16	1022.69	804.431	1318.76	1238.38	788.801	873.179	1324.19	1151.22	1112.98	1062.87	919.373	936.531	945.081
						1000	1000	1000	1000	1000	1000	1000	1000	1000	1000	1000	1000	1000	1000	1000	1000	1000	1000	1000	1000	1000	1000	1000	1000	1000	1000	1000	1000	1000	1000	1000	1000	1000	1000	1000	1000	1000	1000	1000	1000	1000	1000	1000	1000
[truncated: 18 more columns]
